# Supplementary material for: Description and validation of a spectrum score method to measure antimicrobial de-escalation in healthcare associated pneumonia from electronic medical records data
Source: BMC Infect Dis. 2015 Apr 25;15:197. doi: 10.1186/s12879-015-0933-9 (PMC4418054; doi:10.1186/s12879-015-0933-9)
Supplement: Additional file 2: — Ordinal Scores for Monotherapy and Combination Therapy Regimen-organism Pairs Represented in Vignettes. [file 12879_2015_933_MOESM2_ESM.xlsx]

## Sheet: OriginalVersion_Appendix B
Appendix C. Ordinal Scores for Monotherapy and Combination Therapy Regimen-organism Pairs Represented in Vignettes
Antimicrobial Regimen	Organism Domain	Ordinal Score
1STGENCEPH	Enterococcus faecalis (organism)	0
1STGENCEPH	Enterococcus faecium (organism)	0
1STGENCEPH	Escherichia coli (organism)	4
1STGENCEPH	Genus Acinetobacter (organism)	0
1STGENCEPH	Genus Bacteroides (organism)	0
1STGENCEPH	Genus Haemophilus (organism)	3
1STGENCEPH	Genus Klebsiella (organism)	3
1STGENCEPH	Genus Legionella (organism)	0
1STGENCEPH	Genus Mycoplasma (organism)	0
1STGENCEPH	Genus Pseudomonas (organism)	0
1STGENCEPH	Genus Stenotrophomonas (organism)	0
1STGENCEPH	Other Enterobacteriaceae	1
1STGENCEPH	Staphylococcus aureus (organism)	2
1STGENCEPH	Streptococcus pneumoniae (organism)	4
1STGENCEPH,1STGENCEPH,CLINDAMYCIN	Enterococcus faecalis (organism)	0
1STGENCEPH,1STGENCEPH,CLINDAMYCIN	Enterococcus faecium (organism)	0
1STGENCEPH,1STGENCEPH,CLINDAMYCIN	Escherichia coli (organism)	4
1STGENCEPH,1STGENCEPH,CLINDAMYCIN	Genus Acinetobacter (organism)	0
1STGENCEPH,1STGENCEPH,CLINDAMYCIN	Genus Bacteroides (organism)	3
1STGENCEPH,1STGENCEPH,CLINDAMYCIN	Genus Haemophilus (organism)	3
1STGENCEPH,1STGENCEPH,CLINDAMYCIN	Genus Klebsiella (organism)	3
1STGENCEPH,1STGENCEPH,CLINDAMYCIN	Genus Legionella (organism)	0
1STGENCEPH,1STGENCEPH,CLINDAMYCIN	Genus Mycoplasma (organism)	0
1STGENCEPH,1STGENCEPH,CLINDAMYCIN	Genus Pseudomonas (organism)	0
1STGENCEPH,1STGENCEPH,CLINDAMYCIN	Genus Stenotrophomonas (organism)	0
1STGENCEPH,1STGENCEPH,CLINDAMYCIN	Other Enterobacteriaceae	1
1STGENCEPH,1STGENCEPH,CLINDAMYCIN	Staphylococcus aureus (organism)	4
1STGENCEPH,1STGENCEPH,CLINDAMYCIN	Streptococcus pneumoniae (organism)	4
1STGENCEPH,3RDGENCEPH	Enterococcus faecalis (organism)	0
1STGENCEPH,3RDGENCEPH	Enterococcus faecium (organism)	0
1STGENCEPH,3RDGENCEPH	Escherichia coli (organism)	4
1STGENCEPH,3RDGENCEPH	Genus Acinetobacter (organism)	0
1STGENCEPH,3RDGENCEPH	Genus Bacteroides (organism)	1
1STGENCEPH,3RDGENCEPH	Genus Haemophilus (organism)	4
1STGENCEPH,3RDGENCEPH	Genus Klebsiella (organism)	4
1STGENCEPH,3RDGENCEPH	Genus Legionella (organism)	0
1STGENCEPH,3RDGENCEPH	Genus Mycoplasma (organism)	0
1STGENCEPH,3RDGENCEPH	Genus Pseudomonas (organism)	0
1STGENCEPH,3RDGENCEPH	Genus Stenotrophomonas (organism)	0
1STGENCEPH,3RDGENCEPH	Other Enterobacteriaceae	4
1STGENCEPH,3RDGENCEPH	Staphylococcus aureus (organism)	3
1STGENCEPH,3RDGENCEPH	Streptococcus pneumoniae (organism)	4
1STGENCEPH,3RDGENCEPH,CLINDAMYCIN	Enterococcus faecalis (organism)	0
1STGENCEPH,3RDGENCEPH,CLINDAMYCIN	Enterococcus faecium (organism)	0
1STGENCEPH,3RDGENCEPH,CLINDAMYCIN	Escherichia coli (organism)	4
1STGENCEPH,3RDGENCEPH,CLINDAMYCIN	Genus Acinetobacter (organism)	0
1STGENCEPH,3RDGENCEPH,CLINDAMYCIN	Genus Bacteroides (organism)	3
1STGENCEPH,3RDGENCEPH,CLINDAMYCIN	Genus Haemophilus (organism)	4
1STGENCEPH,3RDGENCEPH,CLINDAMYCIN	Genus Klebsiella (organism)	4
1STGENCEPH,3RDGENCEPH,CLINDAMYCIN	Genus Legionella (organism)	0
1STGENCEPH,3RDGENCEPH,CLINDAMYCIN	Genus Mycoplasma (organism)	0
1STGENCEPH,3RDGENCEPH,CLINDAMYCIN	Genus Pseudomonas (organism)	0
1STGENCEPH,3RDGENCEPH,CLINDAMYCIN	Genus Stenotrophomonas (organism)	0
1STGENCEPH,3RDGENCEPH,CLINDAMYCIN	Other Enterobacteriaceae	4
1STGENCEPH,3RDGENCEPH,CLINDAMYCIN	Staphylococcus aureus (organism)	4
1STGENCEPH,3RDGENCEPH,CLINDAMYCIN	Streptococcus pneumoniae (organism)	4
1STGENCEPH,3RDGENCEPH,MACROLIDE,SEMISYNTHPCN	Enterococcus faecalis (organism)	0
1STGENCEPH,3RDGENCEPH,MACROLIDE,SEMISYNTHPCN	Enterococcus faecium (organism)	0
1STGENCEPH,3RDGENCEPH,MACROLIDE,SEMISYNTHPCN	Escherichia coli (organism)	4
1STGENCEPH,3RDGENCEPH,MACROLIDE,SEMISYNTHPCN	Genus Acinetobacter (organism)	0
1STGENCEPH,3RDGENCEPH,MACROLIDE,SEMISYNTHPCN	Genus Bacteroides (organism)	1
1STGENCEPH,3RDGENCEPH,MACROLIDE,SEMISYNTHPCN	Genus Haemophilus (organism)	4
1STGENCEPH,3RDGENCEPH,MACROLIDE,SEMISYNTHPCN	Genus Klebsiella (organism)	4
1STGENCEPH,3RDGENCEPH,MACROLIDE,SEMISYNTHPCN	Genus Legionella (organism)	4
1STGENCEPH,3RDGENCEPH,MACROLIDE,SEMISYNTHPCN	Genus Mycoplasma (organism)	4
1STGENCEPH,3RDGENCEPH,MACROLIDE,SEMISYNTHPCN	Genus Pseudomonas (organism)	0
1STGENCEPH,3RDGENCEPH,MACROLIDE,SEMISYNTHPCN	Genus Stenotrophomonas (organism)	0
1STGENCEPH,3RDGENCEPH,MACROLIDE,SEMISYNTHPCN	Other Enterobacteriaceae	4
1STGENCEPH,3RDGENCEPH,MACROLIDE,SEMISYNTHPCN	Staphylococcus aureus (organism)	4
1STGENCEPH,3RDGENCEPH,MACROLIDE,SEMISYNTHPCN	Streptococcus pneumoniae (organism)	4
1STGENCEPH,3RDGENCEPH,NONPSAFQ	Enterococcus faecalis (organism)	2
1STGENCEPH,3RDGENCEPH,NONPSAFQ	Enterococcus faecium (organism)	0
1STGENCEPH,3RDGENCEPH,NONPSAFQ	Escherichia coli (organism)	4
1STGENCEPH,3RDGENCEPH,NONPSAFQ	Genus Acinetobacter (organism)	2
1STGENCEPH,3RDGENCEPH,NONPSAFQ	Genus Bacteroides (organism)	3
1STGENCEPH,3RDGENCEPH,NONPSAFQ	Genus Haemophilus (organism)	4
1STGENCEPH,3RDGENCEPH,NONPSAFQ	Genus Klebsiella (organism)	4
1STGENCEPH,3RDGENCEPH,NONPSAFQ	Genus Legionella (organism)	4
1STGENCEPH,3RDGENCEPH,NONPSAFQ	Genus Mycoplasma (organism)	4
1STGENCEPH,3RDGENCEPH,NONPSAFQ	Genus Pseudomonas (organism)	1
1STGENCEPH,3RDGENCEPH,NONPSAFQ	Genus Stenotrophomonas (organism)	3
1STGENCEPH,3RDGENCEPH,NONPSAFQ	Other Enterobacteriaceae	4
1STGENCEPH,3RDGENCEPH,NONPSAFQ	Staphylococcus aureus (organism)	4
1STGENCEPH,3RDGENCEPH,NONPSAFQ	Streptococcus pneumoniae (organism)	4
1STGENCEPH,3RDGENCEPH,NONPSAFQ,VANCOMYCIN	Enterococcus faecalis (organism)	4
1STGENCEPH,3RDGENCEPH,NONPSAFQ,VANCOMYCIN	Enterococcus faecium (organism)	1
1STGENCEPH,3RDGENCEPH,NONPSAFQ,VANCOMYCIN	Escherichia coli (organism)	4
1STGENCEPH,3RDGENCEPH,NONPSAFQ,VANCOMYCIN	Genus Acinetobacter (organism)	2
1STGENCEPH,3RDGENCEPH,NONPSAFQ,VANCOMYCIN	Genus Bacteroides (organism)	3
1STGENCEPH,3RDGENCEPH,NONPSAFQ,VANCOMYCIN	Genus Haemophilus (organism)	4
1STGENCEPH,3RDGENCEPH,NONPSAFQ,VANCOMYCIN	Genus Klebsiella (organism)	4
1STGENCEPH,3RDGENCEPH,NONPSAFQ,VANCOMYCIN	Genus Legionella (organism)	4
1STGENCEPH,3RDGENCEPH,NONPSAFQ,VANCOMYCIN	Genus Mycoplasma (organism)	4
1STGENCEPH,3RDGENCEPH,NONPSAFQ,VANCOMYCIN	Genus Pseudomonas (organism)	1
1STGENCEPH,3RDGENCEPH,NONPSAFQ,VANCOMYCIN	Genus Stenotrophomonas (organism)	3
1STGENCEPH,3RDGENCEPH,NONPSAFQ,VANCOMYCIN	Other Enterobacteriaceae	4
1STGENCEPH,3RDGENCEPH,NONPSAFQ,VANCOMYCIN	Staphylococcus aureus (organism)	4
1STGENCEPH,3RDGENCEPH,NONPSAFQ,VANCOMYCIN	Streptococcus pneumoniae (organism)	4

## Sheet: FinalVersion_Appendix B
Appendix C. Ordinal Scores for Monotherapy and Combination Therapy Regimen-organism Pairs Represented in Vignettes
Antimicrobial Combination	Organism Domain	Estimated Susceptibilty	Ordinal Score
1STGENCEPH	Enterococcus faecalis (organism)	0	0
1STGENCEPH	Enterococcus faecium (organism)	0	0
1STGENCEPH	Escherichia coli (organism)	0.813844	4
1STGENCEPH	Genus Acinetobacter (organism)	0.0132182	0
1STGENCEPH	Genus Bacteroides (organism)	0	0
1STGENCEPH	Genus Haemophilus (organism)	0.6905	3
1STGENCEPH	Genus Klebsiella (organism)	0.763526	3
1STGENCEPH	Genus Legionella (organism)	0	0
1STGENCEPH	Genus Mycoplasma (organism)	0	0
1STGENCEPH	Genus Pseudomonas (organism)	0	0
1STGENCEPH	Genus Stenotrophomonas (organism)	0.0143541	0
1STGENCEPH	Other Enterobacteriaceae	0.37081	1
1STGENCEPH	Staphylococcus aureus (organism)	0.458472	2
1STGENCEPH	Streptococcus pneumoniae (organism)	0.809524	4
1STGENCEPH,1STGENCEPH,CLINDAMYCIN	Enterococcus faecalis (organism)	0	0
1STGENCEPH,1STGENCEPH,CLINDAMYCIN	Enterococcus faecium (organism)	0	0
1STGENCEPH,1STGENCEPH,CLINDAMYCIN	Escherichia coli (organism)	0.813844	4
1STGENCEPH,1STGENCEPH,CLINDAMYCIN	Genus Acinetobacter (organism)	0.0132182	0
1STGENCEPH,1STGENCEPH,CLINDAMYCIN	Genus Bacteroides (organism)	0.61236	3
1STGENCEPH,1STGENCEPH,CLINDAMYCIN	Genus Haemophilus (organism)	0.6905	3
1STGENCEPH,1STGENCEPH,CLINDAMYCIN	Genus Klebsiella (organism)	0.763526	3
1STGENCEPH,1STGENCEPH,CLINDAMYCIN	Genus Legionella (organism)	0	0
1STGENCEPH,1STGENCEPH,CLINDAMYCIN	Genus Mycoplasma (organism)	0	0
1STGENCEPH,1STGENCEPH,CLINDAMYCIN	Genus Pseudomonas (organism)	0	0
1STGENCEPH,1STGENCEPH,CLINDAMYCIN	Genus Stenotrophomonas (organism)	0.0143541	0
1STGENCEPH,1STGENCEPH,CLINDAMYCIN	Other Enterobacteriaceae	0.37081	1
1STGENCEPH,1STGENCEPH,CLINDAMYCIN	Staphylococcus aureus (organism)	0.803547	4
1STGENCEPH,1STGENCEPH,CLINDAMYCIN	Streptococcus pneumoniae (organism)	0.963623	4
1STGENCEPH,3RDGENCEPH	Enterococcus faecalis (organism)	0	0
1STGENCEPH,3RDGENCEPH	Enterococcus faecium (organism)	0	0
1STGENCEPH,3RDGENCEPH	Escherichia coli (organism)	0.983286	4
1STGENCEPH,3RDGENCEPH	Genus Acinetobacter (organism)	0.179274	0
1STGENCEPH,3RDGENCEPH	Genus Bacteroides (organism)	0.325301	1
1STGENCEPH,3RDGENCEPH	Genus Haemophilus (organism)	0.992312	4
1STGENCEPH,3RDGENCEPH	Genus Klebsiella (organism)	0.958291	4
1STGENCEPH,3RDGENCEPH	Genus Legionella (organism)	0	0
1STGENCEPH,3RDGENCEPH	Genus Mycoplasma (organism)	0	0
1STGENCEPH,3RDGENCEPH	Genus Pseudomonas (organism)	0	0
1STGENCEPH,3RDGENCEPH	Genus Stenotrophomonas (organism)	0.044883	0
1STGENCEPH,3RDGENCEPH	Other Enterobacteriaceae	0.912296	4
1STGENCEPH,3RDGENCEPH	Staphylococcus aureus (organism)	0.712022	3
1STGENCEPH,3RDGENCEPH	Streptococcus pneumoniae (organism)	0.979822	4
1STGENCEPH,3RDGENCEPH,CLINDAMYCIN	Enterococcus faecalis (organism)	0	0
1STGENCEPH,3RDGENCEPH,CLINDAMYCIN	Enterococcus faecium (organism)	0	0
1STGENCEPH,3RDGENCEPH,CLINDAMYCIN	Escherichia coli (organism)	0.983286	4
1STGENCEPH,3RDGENCEPH,CLINDAMYCIN	Genus Acinetobacter (organism)	0.179274	0
1STGENCEPH,3RDGENCEPH,CLINDAMYCIN	Genus Bacteroides (organism)	0.73846	3
1STGENCEPH,3RDGENCEPH,CLINDAMYCIN	Genus Haemophilus (organism)	0.992312	4
1STGENCEPH,3RDGENCEPH,CLINDAMYCIN	Genus Klebsiella (organism)	0.958291	4
1STGENCEPH,3RDGENCEPH,CLINDAMYCIN	Genus Legionella (organism)	0	0
1STGENCEPH,3RDGENCEPH,CLINDAMYCIN	Genus Mycoplasma (organism)	0	0
1STGENCEPH,3RDGENCEPH,CLINDAMYCIN	Genus Pseudomonas (organism)	0	0
1STGENCEPH,3RDGENCEPH,CLINDAMYCIN	Genus Stenotrophomonas (organism)	0.044883	0
1STGENCEPH,3RDGENCEPH,CLINDAMYCIN	Other Enterobacteriaceae	0.912296	4
1STGENCEPH,3RDGENCEPH,CLINDAMYCIN	Staphylococcus aureus (organism)	0.895528	4
1STGENCEPH,3RDGENCEPH,CLINDAMYCIN	Streptococcus pneumoniae (organism)	0.996146	4
1STGENCEPH,3RDGENCEPH,MACROLIDE,SEMISYNTHPCN	Enterococcus faecalis (organism)	0.036366	0
1STGENCEPH,3RDGENCEPH,MACROLIDE,SEMISYNTHPCN	Enterococcus faecium (organism)	0.0676976	0
1STGENCEPH,3RDGENCEPH,MACROLIDE,SEMISYNTHPCN	Escherichia coli (organism)	0.983286	4
1STGENCEPH,3RDGENCEPH,MACROLIDE,SEMISYNTHPCN	Genus Acinetobacter (organism)	0.179274	0
1STGENCEPH,3RDGENCEPH,MACROLIDE,SEMISYNTHPCN	Genus Bacteroides (organism)	0.368819	1
1STGENCEPH,3RDGENCEPH,MACROLIDE,SEMISYNTHPCN	Genus Haemophilus (organism)	0.999217	4
1STGENCEPH,3RDGENCEPH,MACROLIDE,SEMISYNTHPCN	Genus Klebsiella (organism)	0.958291	4
1STGENCEPH,3RDGENCEPH,MACROLIDE,SEMISYNTHPCN	Genus Legionella (organism)	1	4
1STGENCEPH,3RDGENCEPH,MACROLIDE,SEMISYNTHPCN	Genus Mycoplasma (organism)	1	4
1STGENCEPH,3RDGENCEPH,MACROLIDE,SEMISYNTHPCN	Genus Pseudomonas (organism)	0	0
1STGENCEPH,3RDGENCEPH,MACROLIDE,SEMISYNTHPCN	Genus Stenotrophomonas (organism)	0.044883	0
1STGENCEPH,3RDGENCEPH,MACROLIDE,SEMISYNTHPCN	Other Enterobacteriaceae	0.912296	4
1STGENCEPH,3RDGENCEPH,MACROLIDE,SEMISYNTHPCN	Staphylococcus aureus (organism)	0.866075	4
1STGENCEPH,3RDGENCEPH,MACROLIDE,SEMISYNTHPCN	Streptococcus pneumoniae (organism)	0.997818	4
1STGENCEPH,3RDGENCEPH,NONPSAFQ	Enterococcus faecalis (organism)	0.521509	2
1STGENCEPH,3RDGENCEPH,NONPSAFQ	Enterococcus faecium (organism)	0.092511	0
1STGENCEPH,3RDGENCEPH,NONPSAFQ	Escherichia coli (organism)	0.992631	4
1STGENCEPH,3RDGENCEPH,NONPSAFQ	Genus Acinetobacter (organism)	0.509542	2
1STGENCEPH,3RDGENCEPH,NONPSAFQ	Genus Bacteroides (organism)	0.700434	3
1STGENCEPH,3RDGENCEPH,NONPSAFQ	Genus Haemophilus (organism)	0.999821	4
1STGENCEPH,3RDGENCEPH,NONPSAFQ	Genus Klebsiella (organism)	0.993504	4
1STGENCEPH,3RDGENCEPH,NONPSAFQ	Genus Legionella (organism)	1	4
1STGENCEPH,3RDGENCEPH,NONPSAFQ	Genus Mycoplasma (organism)	1	4
1STGENCEPH,3RDGENCEPH,NONPSAFQ	Genus Pseudomonas (organism)	0.3879	1
1STGENCEPH,3RDGENCEPH,NONPSAFQ	Genus Stenotrophomonas (organism)	0.672531	3
1STGENCEPH,3RDGENCEPH,NONPSAFQ	Other Enterobacteriaceae	0.966211	4
1STGENCEPH,3RDGENCEPH,NONPSAFQ	Staphylococcus aureus (organism)	0.883803	4
1STGENCEPH,3RDGENCEPH,NONPSAFQ	Streptococcus pneumoniae (organism)	0.999271	4
1STGENCEPH,3RDGENCEPH,NONPSAFQ,VANCOMYCIN	Enterococcus faecalis (organism)	0.974847	4
1STGENCEPH,3RDGENCEPH,NONPSAFQ,VANCOMYCIN	Enterococcus faecium (organism)	0.259269	1
1STGENCEPH,3RDGENCEPH,NONPSAFQ,VANCOMYCIN	Escherichia coli (organism)	0.992631	4
1STGENCEPH,3RDGENCEPH,NONPSAFQ,VANCOMYCIN	Genus Acinetobacter (organism)	0.509542	2
1STGENCEPH,3RDGENCEPH,NONPSAFQ,VANCOMYCIN	Genus Bacteroides (organism)	0.700434	3
1STGENCEPH,3RDGENCEPH,NONPSAFQ,VANCOMYCIN	Genus Haemophilus (organism)	0.999821	4
1STGENCEPH,3RDGENCEPH,NONPSAFQ,VANCOMYCIN	Genus Klebsiella (organism)	0.993504	4
1STGENCEPH,3RDGENCEPH,NONPSAFQ,VANCOMYCIN	Genus Legionella (organism)	1	4
1STGENCEPH,3RDGENCEPH,NONPSAFQ,VANCOMYCIN	Genus Mycoplasma (organism)	1	4
1STGENCEPH,3RDGENCEPH,NONPSAFQ,VANCOMYCIN	Genus Pseudomonas (organism)	0.3879	1
1STGENCEPH,3RDGENCEPH,NONPSAFQ,VANCOMYCIN	Genus Stenotrophomonas (organism)	0.672531	3
1STGENCEPH,3RDGENCEPH,NONPSAFQ,VANCOMYCIN	Other Enterobacteriaceae	0.966211	4
1STGENCEPH,3RDGENCEPH,NONPSAFQ,VANCOMYCIN	Staphylococcus aureus (organism)	0.999131	4
1STGENCEPH,3RDGENCEPH,NONPSAFQ,VANCOMYCIN	Streptococcus pneumoniae (organism)	0.999987	4
1STGENCEPH,3RDGENCEPH,ZOSYN	Enterococcus faecalis (organism)	0.922395	4
1STGENCEPH,3RDGENCEPH,ZOSYN	Enterococcus faecium (organism)	0.2447	1
1STGENCEPH,3RDGENCEPH,ZOSYN	Escherichia coli (organism)	0.998713	4
1STGENCEPH,3RDGENCEPH,ZOSYN	Genus Acinetobacter (organism)	0.506863	2
1STGENCEPH,3RDGENCEPH,ZOSYN	Genus Bacteroides (organism)	0.980164	4
1STGENCEPH,3RDGENCEPH,ZOSYN	Genus Haemophilus (organism)	0.999533	4
1STGENCEPH,3RDGENCEPH,ZOSYN	Genus Klebsiella (organism)	0.993719	4
1STGENCEPH,3RDGENCEPH,ZOSYN	Genus Legionella (organism)	0	0
1STGENCEPH,3RDGENCEPH,ZOSYN	Genus Mycoplasma (organism)	0	0
1STGENCEPH,3RDGENCEPH,ZOSYN	Genus Pseudomonas (organism)	0.822183	4
1STGENCEPH,3RDGENCEPH,ZOSYN	Genus Stenotrophomonas (organism)	0.136904	0
1STGENCEPH,3RDGENCEPH,ZOSYN	Other Enterobacteriaceae	0.98733	4
1STGENCEPH,3RDGENCEPH,ZOSYN	Staphylococcus aureus (organism)	0.887023	4
1STGENCEPH,3RDGENCEPH,ZOSYN	Streptococcus pneumoniae (organism)	0.995092	4
1STGENCEPH,AMINOBLI	Enterococcus faecalis (organism)	0.951708	4
1STGENCEPH,AMINOBLI	Enterococcus faecium (organism)	0.154229	0
1STGENCEPH,AMINOBLI	Escherichia coli (organism)	0.910649	4
1STGENCEPH,AMINOBLI	Genus Acinetobacter (organism)	0.658265	3
1STGENCEPH,AMINOBLI	Genus Bacteroides (organism)	0.813559	4
1STGENCEPH,AMINOBLI	Genus Haemophilus (organism)	0.95963	4
1STGENCEPH,AMINOBLI	Genus Klebsiella (organism)	0.934621	4
1STGENCEPH,AMINOBLI	Genus Legionella (organism)	0	0
1STGENCEPH,AMINOBLI	Genus Mycoplasma (organism)	0	0
1STGENCEPH,AMINOBLI	Genus Pseudomonas (organism)	0	0
1STGENCEPH,AMINOBLI	Genus Stenotrophomonas (organism)	0.0326068	0
1STGENCEPH,AMINOBLI	Other Enterobacteriaceae	0.687769	3
1STGENCEPH,AMINOBLI	Staphylococcus aureus (organism)	0.705467	3
1STGENCEPH,AMINOBLI	Streptococcus pneumoniae (organism)	0.960784	4
1STGENCEPH,AMINOGLYCOSIDES,AMINOPCN,VANCOMYCIN	Enterococcus faecalis (organism)	0.997467	4
1STGENCEPH,AMINOGLYCOSIDES,AMINOPCN,VANCOMYCIN	Enterococcus faecium (organism)	0.245774	1
1STGENCEPH,AMINOGLYCOSIDES,AMINOPCN,VANCOMYCIN	Escherichia coli (organism)	0.983708	4
1STGENCEPH,AMINOGLYCOSIDES,AMINOPCN,VANCOMYCIN	Genus Acinetobacter (organism)	0.653634	3
1STGENCEPH,AMINOGLYCOSIDES,AMINOPCN,VANCOMYCIN	Genus Bacteroides (organism)	0.0889571	0
1STGENCEPH,AMINOGLYCOSIDES,AMINOPCN,VANCOMYCIN	Genus Haemophilus (organism)	1	4
1STGENCEPH,AMINOGLYCOSIDES,AMINOPCN,VANCOMYCIN	Genus Klebsiella (organism)	0.970644	4
1STGENCEPH,AMINOGLYCOSIDES,AMINOPCN,VANCOMYCIN	Genus Legionella (organism)	1	4
1STGENCEPH,AMINOGLYCOSIDES,AMINOPCN,VANCOMYCIN	Genus Mycoplasma (organism)	0	0
1STGENCEPH,AMINOGLYCOSIDES,AMINOPCN,VANCOMYCIN	Genus Pseudomonas (organism)	0.796441	3
1STGENCEPH,AMINOGLYCOSIDES,AMINOPCN,VANCOMYCIN	Genus Stenotrophomonas (organism)	0.327429	1
1STGENCEPH,AMINOGLYCOSIDES,AMINOPCN,VANCOMYCIN	Other Enterobacteriaceae	0.929843	4
1STGENCEPH,AMINOGLYCOSIDES,AMINOPCN,VANCOMYCIN	Staphylococcus aureus (organism)	0.999783	4
1STGENCEPH,AMINOGLYCOSIDES,AMINOPCN,VANCOMYCIN	Streptococcus pneumoniae (organism)	0.998968	4
1STGENCEPH,AMINOGLYCOSIDES,AZTREONAM,MACROLIDE	Enterococcus faecalis (organism)	0.02	0
1STGENCEPH,AMINOGLYCOSIDES,AZTREONAM,MACROLIDE	Enterococcus faecium (organism)	0.0434	0
1STGENCEPH,AMINOGLYCOSIDES,AZTREONAM,MACROLIDE	Escherichia coli (organism)	0.997547	4
1STGENCEPH,AMINOGLYCOSIDES,AZTREONAM,MACROLIDE	Genus Acinetobacter (organism)	0.650799	3
1STGENCEPH,AMINOGLYCOSIDES,AZTREONAM,MACROLIDE	Genus Bacteroides (organism)	0.0645	0
1STGENCEPH,AMINOGLYCOSIDES,AZTREONAM,MACROLIDE	Genus Haemophilus (organism)	1	4
1STGENCEPH,AMINOGLYCOSIDES,AZTREONAM,MACROLIDE	Genus Klebsiella (organism)	0.994625	4
1STGENCEPH,AMINOGLYCOSIDES,AZTREONAM,MACROLIDE	Genus Legionella (organism)	1	4
1STGENCEPH,AMINOGLYCOSIDES,AZTREONAM,MACROLIDE	Genus Mycoplasma (organism)	1	4
1STGENCEPH,AMINOGLYCOSIDES,AZTREONAM,MACROLIDE	Genus Pseudomonas (organism)	0.913951	4
1STGENCEPH,AMINOGLYCOSIDES,AZTREONAM,MACROLIDE	Genus Stenotrophomonas (organism)	0.316975	1
1STGENCEPH,AMINOGLYCOSIDES,AZTREONAM,MACROLIDE	Other Enterobacteriaceae	0.986802	4
1STGENCEPH,AMINOGLYCOSIDES,AZTREONAM,MACROLIDE	Staphylococcus aureus (organism)	0.978538	4
1STGENCEPH,AMINOGLYCOSIDES,AZTREONAM,MACROLIDE	Streptococcus pneumoniae (organism)	0.924204	4
1STGENCEPH,AMINOGLYCOSIDES,MACROLIDE	Enterococcus faecalis (organism)	0.02	0
1STGENCEPH,AMINOGLYCOSIDES,MACROLIDE	Enterococcus faecium (organism)	0.0434	0
1STGENCEPH,AMINOGLYCOSIDES,MACROLIDE	Escherichia coli (organism)	0.96895	4
1STGENCEPH,AMINOGLYCOSIDES,MACROLIDE	Genus Acinetobacter (organism)	0.628721	3
1STGENCEPH,AMINOGLYCOSIDES,MACROLIDE	Genus Bacteroides (organism)	0.0645	0
1STGENCEPH,AMINOGLYCOSIDES,MACROLIDE	Genus Haemophilus (organism)	1	4
1STGENCEPH,AMINOGLYCOSIDES,MACROLIDE	Genus Klebsiella (organism)	0.969867	4
1STGENCEPH,AMINOGLYCOSIDES,MACROLIDE	Genus Legionella (organism)	1	4
1STGENCEPH,AMINOGLYCOSIDES,MACROLIDE	Genus Mycoplasma (organism)	1	4
1STGENCEPH,AMINOGLYCOSIDES,MACROLIDE	Genus Pseudomonas (organism)	0.796441	3
1STGENCEPH,AMINOGLYCOSIDES,MACROLIDE	Genus Stenotrophomonas (organism)	0.290237	1
1STGENCEPH,AMINOGLYCOSIDES,MACROLIDE	Other Enterobacteriaceae	0.905812	4
1STGENCEPH,AMINOGLYCOSIDES,MACROLIDE	Staphylococcus aureus (organism)	0.978538	4
1STGENCEPH,AMINOGLYCOSIDES,MACROLIDE	Streptococcus pneumoniae (organism)	0.924204	4
1STGENCEPH,AMINOGLYCOSIDES,VANCOMYCIN	Enterococcus faecalis (organism)	0.947433	4
1STGENCEPH,AMINOGLYCOSIDES,VANCOMYCIN	Enterococcus faecium (organism)	0.183758	0
1STGENCEPH,AMINOGLYCOSIDES,VANCOMYCIN	Escherichia coli (organism)	0.96895	4
1STGENCEPH,AMINOGLYCOSIDES,VANCOMYCIN	Genus Acinetobacter (organism)	0.628721	3
1STGENCEPH,AMINOGLYCOSIDES,VANCOMYCIN	Genus Bacteroides (organism)	0	0
1STGENCEPH,AMINOGLYCOSIDES,VANCOMYCIN	Genus Haemophilus (organism)	1	4
1STGENCEPH,AMINOGLYCOSIDES,VANCOMYCIN	Genus Klebsiella (organism)	0.969867	4
1STGENCEPH,AMINOGLYCOSIDES,VANCOMYCIN	Genus Legionella (organism)	1	4
1STGENCEPH,AMINOGLYCOSIDES,VANCOMYCIN	Genus Mycoplasma (organism)	0	0
1STGENCEPH,AMINOGLYCOSIDES,VANCOMYCIN	Genus Pseudomonas (organism)	0.796441	3
1STGENCEPH,AMINOGLYCOSIDES,VANCOMYCIN	Genus Stenotrophomonas (organism)	0.290237	1
1STGENCEPH,AMINOGLYCOSIDES,VANCOMYCIN	Other Enterobacteriaceae	0.905812	4
1STGENCEPH,AMINOGLYCOSIDES,VANCOMYCIN	Staphylococcus aureus (organism)	0.999765	4
1STGENCEPH,AMINOGLYCOSIDES,VANCOMYCIN	Streptococcus pneumoniae (organism)	0.996622	4
1STGENCEPH,AMINOPCN	Enterococcus faecalis (organism)	0.951807	4
1STGENCEPH,AMINOPCN	Enterococcus faecium (organism)	0.0759769	0
1STGENCEPH,AMINOPCN	Escherichia coli (organism)	0.902324	4
1STGENCEPH,AMINOPCN	Genus Acinetobacter (organism)	0.0794313	0
1STGENCEPH,AMINOPCN	Genus Bacteroides (organism)	0.0889571	0
1STGENCEPH,AMINOPCN	Genus Haemophilus (organism)	0.900422	4
1STGENCEPH,AMINOPCN	Genus Klebsiella (organism)	0.769623	3
1STGENCEPH,AMINOPCN	Genus Legionella (organism)	0	0
1STGENCEPH,AMINOPCN	Genus Mycoplasma (organism)	0	0
1STGENCEPH,AMINOPCN	Genus Pseudomonas (organism)	0	0
1STGENCEPH,AMINOPCN	Genus Stenotrophomonas (organism)	0.0660019	0
1STGENCEPH,AMINOPCN	Other Enterobacteriaceae	0.531342	2
1STGENCEPH,AMINOPCN	Staphylococcus aureus (organism)	0.500223	2
1STGENCEPH,AMINOPCN	Streptococcus pneumoniae (organism)	0.941811	4
1STGENCEPH,AMINOPCN,VANCOMYCIN	Enterococcus faecalis (organism)	0.997467	4
1STGENCEPH,AMINOPCN,VANCOMYCIN	Enterococcus faecium (organism)	0.245774	1
1STGENCEPH,AMINOPCN,VANCOMYCIN	Escherichia coli (organism)	0.902324	4
1STGENCEPH,AMINOPCN,VANCOMYCIN	Genus Acinetobacter (organism)	0.0794313	0
1STGENCEPH,AMINOPCN,VANCOMYCIN	Genus Bacteroides (organism)	0.0889571	0
1STGENCEPH,AMINOPCN,VANCOMYCIN	Genus Haemophilus (organism)	0.900422	4
1STGENCEPH,AMINOPCN,VANCOMYCIN	Genus Klebsiella (organism)	0.769623	3
1STGENCEPH,AMINOPCN,VANCOMYCIN	Genus Legionella (organism)	0	0
1STGENCEPH,AMINOPCN,VANCOMYCIN	Genus Mycoplasma (organism)	0	0
1STGENCEPH,AMINOPCN,VANCOMYCIN	Genus Pseudomonas (organism)	0	0
1STGENCEPH,AMINOPCN,VANCOMYCIN	Genus Stenotrophomonas (organism)	0.0660019	0
1STGENCEPH,AMINOPCN,VANCOMYCIN	Other Enterobacteriaceae	0.531342	2
1STGENCEPH,AMINOPCN,VANCOMYCIN	Staphylococcus aureus (organism)	0.996264	4
1STGENCEPH,AMINOPCN,VANCOMYCIN	Streptococcus pneumoniae (organism)	0.998968	4
1STGENCEPH,AZTREONAM	Enterococcus faecalis (organism)	0	0
1STGENCEPH,AZTREONAM	Enterococcus faecium (organism)	0	0
1STGENCEPH,AZTREONAM	Escherichia coli (organism)	0.985291	4
1STGENCEPH,AZTREONAM	Genus Acinetobacter (organism)	0.0718964	0
1STGENCEPH,AZTREONAM	Genus Bacteroides (organism)	0	0
1STGENCEPH,AZTREONAM	Genus Haemophilus (organism)	0.976192	4
1STGENCEPH,AZTREONAM	Genus Klebsiella (organism)	0.957818	4
1STGENCEPH,AZTREONAM	Genus Legionella (organism)	0	0
1STGENCEPH,AZTREONAM	Genus Mycoplasma (organism)	0	0
1STGENCEPH,AZTREONAM	Genus Pseudomonas (organism)	0.577279	2
1STGENCEPH,AZTREONAM	Genus Stenotrophomonas (organism)	0.0514846	0
1STGENCEPH,AZTREONAM	Other Enterobacteriaceae	0.911839	4
1STGENCEPH,AZTREONAM	Staphylococcus aureus (organism)	0.458472	2
1STGENCEPH,AZTREONAM	Streptococcus pneumoniae (organism)	0.809524	4
1STGENCEPH,AZTREONAM,PSAFQ	Enterococcus faecalis (organism)	0.51907	2
1STGENCEPH,AZTREONAM,PSAFQ	Enterococcus faecium (organism)	0.0438533	0
1STGENCEPH,AZTREONAM,PSAFQ	Escherichia coli (organism)	0.993701	4
1STGENCEPH,AZTREONAM,PSAFQ	Genus Acinetobacter (organism)	0.461553	2
1STGENCEPH,AZTREONAM,PSAFQ	Genus Bacteroides (organism)	0.51	2
1STGENCEPH,AZTREONAM,PSAFQ	Genus Haemophilus (organism)	0.999261	4
1STGENCEPH,AZTREONAM,PSAFQ	Genus Klebsiella (organism)	0.992289	4
1STGENCEPH,AZTREONAM,PSAFQ	Genus Legionella (organism)	1	4
1STGENCEPH,AZTREONAM,PSAFQ	Genus Mycoplasma (organism)	1	4
1STGENCEPH,AZTREONAM,PSAFQ	Genus Pseudomonas (organism)	0.8319	4
1STGENCEPH,AZTREONAM,PSAFQ	Genus Stenotrophomonas (organism)	0.749908	3
1STGENCEPH,AZTREONAM,PSAFQ	Other Enterobacteriaceae	0.971213	4
1STGENCEPH,AZTREONAM,PSAFQ	Staphylococcus aureus (organism)	0.703387	3
1STGENCEPH,AZTREONAM,PSAFQ	Streptococcus pneumoniae (organism)	0.991002	4
1STGENCEPH,CLINDAMYCIN	Enterococcus faecalis (organism)	0	0
1STGENCEPH,CLINDAMYCIN	Enterococcus faecium (organism)	0	0
1STGENCEPH,CLINDAMYCIN	Escherichia coli (organism)	0.813844	4
1STGENCEPH,CLINDAMYCIN	Genus Acinetobacter (organism)	0.0132182	0
1STGENCEPH,CLINDAMYCIN	Genus Bacteroides (organism)	0.61236	3
1STGENCEPH,CLINDAMYCIN	Genus Haemophilus (organism)	0.6905	3
1STGENCEPH,CLINDAMYCIN	Genus Klebsiella (organism)	0.763526	3
1STGENCEPH,CLINDAMYCIN	Genus Legionella (organism)	0	0
1STGENCEPH,CLINDAMYCIN	Genus Mycoplasma (organism)	0	0
1STGENCEPH,CLINDAMYCIN	Genus Pseudomonas (organism)	0	0
1STGENCEPH,CLINDAMYCIN	Genus Stenotrophomonas (organism)	0.0143541	0
1STGENCEPH,CLINDAMYCIN	Other Enterobacteriaceae	0.37081	1
1STGENCEPH,CLINDAMYCIN	Staphylococcus aureus (organism)	0.803547	4
1STGENCEPH,CLINDAMYCIN	Streptococcus pneumoniae (organism)	0.963623	4
1STGENCEPH,CLINDAMYCIN,NONPSAFQ	Enterococcus faecalis (organism)	0.521509	2
1STGENCEPH,CLINDAMYCIN,NONPSAFQ	Enterococcus faecium (organism)	0.092511	0
1STGENCEPH,CLINDAMYCIN,NONPSAFQ	Escherichia coli (organism)	0.91793	4
1STGENCEPH,CLINDAMYCIN,NONPSAFQ	Genus Acinetobacter (organism)	0.410309	2
1STGENCEPH,CLINDAMYCIN,NONPSAFQ	Genus Bacteroides (organism)	0.827888	4
1STGENCEPH,CLINDAMYCIN,NONPSAFQ	Genus Haemophilus (organism)	0.992782	4
1STGENCEPH,CLINDAMYCIN,NONPSAFQ	Genus Klebsiella (organism)	0.963168	4
1STGENCEPH,CLINDAMYCIN,NONPSAFQ	Genus Legionella (organism)	1	4
1STGENCEPH,CLINDAMYCIN,NONPSAFQ	Genus Mycoplasma (organism)	1	4
1STGENCEPH,CLINDAMYCIN,NONPSAFQ	Genus Pseudomonas (organism)	0.3879	1
1STGENCEPH,CLINDAMYCIN,NONPSAFQ	Genus Stenotrophomonas (organism)	0.662064	3
1STGENCEPH,CLINDAMYCIN,NONPSAFQ	Other Enterobacteriaceae	0.7576	3
1STGENCEPH,CLINDAMYCIN,NONPSAFQ	Staphylococcus aureus (organism)	0.920732	4
1STGENCEPH,CLINDAMYCIN,NONPSAFQ	Streptococcus pneumoniae (organism)	0.998686	4
1STGENCEPH,CLINDAMYCIN,PSAFQ	Enterococcus faecalis (organism)	0.51907	2
1STGENCEPH,CLINDAMYCIN,PSAFQ	Enterococcus faecium (organism)	0.0438533	0
1STGENCEPH,CLINDAMYCIN,PSAFQ	Escherichia coli (organism)	0.920285	4
1STGENCEPH,CLINDAMYCIN,PSAFQ	Genus Acinetobacter (organism)	0.427511	2
1STGENCEPH,CLINDAMYCIN,PSAFQ	Genus Bacteroides (organism)	0.810056	4
1STGENCEPH,CLINDAMYCIN,PSAFQ	Genus Haemophilus (organism)	0.990398	4
1STGENCEPH,CLINDAMYCIN,PSAFQ	Genus Klebsiella (organism)	0.956772	4
1STGENCEPH,CLINDAMYCIN,PSAFQ	Genus Legionella (organism)	1	4
1STGENCEPH,CLINDAMYCIN,PSAFQ	Genus Mycoplasma (organism)	1	4
1STGENCEPH,CLINDAMYCIN,PSAFQ	Genus Pseudomonas (organism)	0.602338	3
1STGENCEPH,CLINDAMYCIN,PSAFQ	Genus Stenotrophomonas (organism)	0.740118	3
1STGENCEPH,CLINDAMYCIN,PSAFQ	Other Enterobacteriaceae	0.794551	3
1STGENCEPH,CLINDAMYCIN,PSAFQ	Staphylococcus aureus (organism)	0.892396	4
1STGENCEPH,CLINDAMYCIN,PSAFQ	Streptococcus pneumoniae (organism)	0.998282	4
1STGENCEPH,CLINDAMYCIN,VANCOMYCIN	Enterococcus faecalis (organism)	0.947433	4
1STGENCEPH,CLINDAMYCIN,VANCOMYCIN	Enterococcus faecium (organism)	0.183758	0
1STGENCEPH,CLINDAMYCIN,VANCOMYCIN	Escherichia coli (organism)	0.813844	4
1STGENCEPH,CLINDAMYCIN,VANCOMYCIN	Genus Acinetobacter (organism)	0.0132182	0
1STGENCEPH,CLINDAMYCIN,VANCOMYCIN	Genus Bacteroides (organism)	0.61236	3
1STGENCEPH,CLINDAMYCIN,VANCOMYCIN	Genus Haemophilus (organism)	0.6905	3
1STGENCEPH,CLINDAMYCIN,VANCOMYCIN	Genus Klebsiella (organism)	0.763526	3
1STGENCEPH,CLINDAMYCIN,VANCOMYCIN	Genus Legionella (organism)	0	0
1STGENCEPH,CLINDAMYCIN,VANCOMYCIN	Genus Mycoplasma (organism)	0	0
1STGENCEPH,CLINDAMYCIN,VANCOMYCIN	Genus Pseudomonas (organism)	0	0
1STGENCEPH,CLINDAMYCIN,VANCOMYCIN	Genus Stenotrophomonas (organism)	0.0143541	0
1STGENCEPH,CLINDAMYCIN,VANCOMYCIN	Other Enterobacteriaceae	0.37081	1
1STGENCEPH,CLINDAMYCIN,VANCOMYCIN	Staphylococcus aureus (organism)	0.998532	4
1STGENCEPH,CLINDAMYCIN,VANCOMYCIN	Streptococcus pneumoniae (organism)	0.999355	4
1STGENCEPH,ERTAPENEM	Enterococcus faecalis (organism)	0.023743	0
1STGENCEPH,ERTAPENEM	Enterococcus faecium (organism)	0.0329218	0
1STGENCEPH,ERTAPENEM	Escherichia coli (organism)	0.998874	4
1STGENCEPH,ERTAPENEM	Genus Acinetobacter (organism)	0.150798	0
1STGENCEPH,ERTAPENEM	Genus Bacteroides (organism)	1	4
1STGENCEPH,ERTAPENEM	Genus Haemophilus (organism)	1	4
1STGENCEPH,ERTAPENEM	Genus Klebsiella (organism)	0.983354	4
1STGENCEPH,ERTAPENEM	Genus Legionella (organism)	0	0
1STGENCEPH,ERTAPENEM	Genus Mycoplasma (organism)	0	0
1STGENCEPH,ERTAPENEM	Genus Pseudomonas (organism)	0.2493	1
1STGENCEPH,ERTAPENEM	Genus Stenotrophomonas (organism)	0.0329512	0
1STGENCEPH,ERTAPENEM	Other Enterobacteriaceae	0.98647	4
1STGENCEPH,ERTAPENEM	Staphylococcus aureus (organism)	0.68126	3
1STGENCEPH,ERTAPENEM	Streptococcus pneumoniae (organism)	0.998533	4
1STGENCEPH,LINEZOLID	Enterococcus faecalis (organism)	0.973123	4
1STGENCEPH,LINEZOLID	Enterococcus faecium (organism)	0.959617	4
1STGENCEPH,LINEZOLID	Escherichia coli (organism)	0.813844	4
1STGENCEPH,LINEZOLID	Genus Acinetobacter (organism)	0.0132182	0
1STGENCEPH,LINEZOLID	Genus Bacteroides (organism)	0	0
1STGENCEPH,LINEZOLID	Genus Haemophilus (organism)	0.6905	3
1STGENCEPH,LINEZOLID	Genus Klebsiella (organism)	0.763526	3
1STGENCEPH,LINEZOLID	Genus Legionella (organism)	0	0
1STGENCEPH,LINEZOLID	Genus Mycoplasma (organism)	0	0
1STGENCEPH,LINEZOLID	Genus Pseudomonas (organism)	0	0
1STGENCEPH,LINEZOLID	Genus Stenotrophomonas (organism)	0.0143541	0
1STGENCEPH,LINEZOLID	Other Enterobacteriaceae	0.37081	1
1STGENCEPH,LINEZOLID	Staphylococcus aureus (organism)	0.994735	4
1STGENCEPH,LINEZOLID	Streptococcus pneumoniae (organism)	0.990065	4
1STGENCEPH,LINEZOLID,PSACEPH	Enterococcus faecalis (organism)	0.973123	4
1STGENCEPH,LINEZOLID,PSACEPH	Enterococcus faecium (organism)	0.959617	4
1STGENCEPH,LINEZOLID,PSACEPH	Escherichia coli (organism)	0.985941	4
1STGENCEPH,LINEZOLID,PSACEPH	Genus Acinetobacter (organism)	0.433586	2
1STGENCEPH,LINEZOLID,PSACEPH	Genus Bacteroides (organism)	0	0
1STGENCEPH,LINEZOLID,PSACEPH	Genus Haemophilus (organism)	0.985868	4
1STGENCEPH,LINEZOLID,PSACEPH	Genus Klebsiella (organism)	0.963427	4
1STGENCEPH,LINEZOLID,PSACEPH	Genus Legionella (organism)	0	0
1STGENCEPH,LINEZOLID,PSACEPH	Genus Mycoplasma (organism)	0	0
1STGENCEPH,LINEZOLID,PSACEPH	Genus Pseudomonas (organism)	0.780473	3
1STGENCEPH,LINEZOLID,PSACEPH	Genus Stenotrophomonas (organism)	0.37554	1
1STGENCEPH,LINEZOLID,PSACEPH	Other Enterobacteriaceae	0.945099	4
1STGENCEPH,LINEZOLID,PSACEPH	Staphylococcus aureus (organism)	0.997476	4
1STGENCEPH,LINEZOLID,PSACEPH	Streptococcus pneumoniae (organism)	0.999254	4
1STGENCEPH,LINEZOLID,PSAFQ	Enterococcus faecalis (organism)	0.987074	4
1STGENCEPH,LINEZOLID,PSAFQ	Enterococcus faecium (organism)	0.961388	4
1STGENCEPH,LINEZOLID,PSAFQ	Escherichia coli (organism)	0.920285	4
1STGENCEPH,LINEZOLID,PSAFQ	Genus Acinetobacter (organism)	0.427511	2
1STGENCEPH,LINEZOLID,PSAFQ	Genus Bacteroides (organism)	0.51	2
1STGENCEPH,LINEZOLID,PSAFQ	Genus Haemophilus (organism)	0.990398	4
1STGENCEPH,LINEZOLID,PSAFQ	Genus Klebsiella (organism)	0.956772	4
1STGENCEPH,LINEZOLID,PSAFQ	Genus Legionella (organism)	1	4
1STGENCEPH,LINEZOLID,PSAFQ	Genus Mycoplasma (organism)	1	4
1STGENCEPH,LINEZOLID,PSAFQ	Genus Pseudomonas (organism)	0.602338	3
1STGENCEPH,LINEZOLID,PSAFQ	Genus Stenotrophomonas (organism)	0.740118	3
1STGENCEPH,LINEZOLID,PSAFQ	Other Enterobacteriaceae	0.794551	3
1STGENCEPH,LINEZOLID,PSAFQ	Staphylococcus aureus (organism)	0.997116	4
1STGENCEPH,LINEZOLID,PSAFQ	Streptococcus pneumoniae (organism)	0.999531	4
1STGENCEPH,LINEZOLID,VANCOMYCIN	Enterococcus faecalis (organism)	0.998587	4
1STGENCEPH,LINEZOLID,VANCOMYCIN	Enterococcus faecium (organism)	0.967038	4
1STGENCEPH,LINEZOLID,VANCOMYCIN	Escherichia coli (organism)	0.813844	4
1STGENCEPH,LINEZOLID,VANCOMYCIN	Genus Acinetobacter (organism)	0.0132182	0
1STGENCEPH,LINEZOLID,VANCOMYCIN	Genus Bacteroides (organism)	0	0
1STGENCEPH,LINEZOLID,VANCOMYCIN	Genus Haemophilus (organism)	0.6905	3
1STGENCEPH,LINEZOLID,VANCOMYCIN	Genus Klebsiella (organism)	0.763526	3
1STGENCEPH,LINEZOLID,VANCOMYCIN	Genus Legionella (organism)	0	0
1STGENCEPH,LINEZOLID,VANCOMYCIN	Genus Mycoplasma (organism)	0	0
1STGENCEPH,LINEZOLID,VANCOMYCIN	Genus Pseudomonas (organism)	0	0
1STGENCEPH,LINEZOLID,VANCOMYCIN	Genus Stenotrophomonas (organism)	0.0143541	0
1STGENCEPH,LINEZOLID,VANCOMYCIN	Other Enterobacteriaceae	0.37081	1
1STGENCEPH,LINEZOLID,VANCOMYCIN	Staphylococcus aureus (organism)	0.999961	4
1STGENCEPH,LINEZOLID,VANCOMYCIN	Streptococcus pneumoniae (organism)	0.999824	4
1STGENCEPH,MACROLIDE	Enterococcus faecalis (organism)	0.02	0
1STGENCEPH,MACROLIDE	Enterococcus faecium (organism)	0.0434	0
1STGENCEPH,MACROLIDE	Escherichia coli (organism)	0.813844	4
1STGENCEPH,MACROLIDE	Genus Acinetobacter (organism)	0.0132182	0
1STGENCEPH,MACROLIDE	Genus Bacteroides (organism)	0.0645	0
1STGENCEPH,MACROLIDE	Genus Haemophilus (organism)	0.968469	4
1STGENCEPH,MACROLIDE	Genus Klebsiella (organism)	0.763526	3
1STGENCEPH,MACROLIDE	Genus Legionella (organism)	1	4
1STGENCEPH,MACROLIDE	Genus Mycoplasma (organism)	1	4
1STGENCEPH,MACROLIDE	Genus Pseudomonas (organism)	0	0
1STGENCEPH,MACROLIDE	Genus Stenotrophomonas (organism)	0.0143541	0
1STGENCEPH,MACROLIDE	Other Enterobacteriaceae	0.37081	1
1STGENCEPH,MACROLIDE	Staphylococcus aureus (organism)	0.630616	3
1STGENCEPH,MACROLIDE	Streptococcus pneumoniae (organism)	0.924204	4
1STGENCEPH,MACROLIDE,NONPSAFQ,PSAFQ,ZOSYN	Enterococcus faecalis (organism)	0.982499	4
1STGENCEPH,MACROLIDE,NONPSAFQ,PSAFQ,ZOSYN	Enterococcus faecium (organism)	0.373075	1
1STGENCEPH,MACROLIDE,NONPSAFQ,PSAFQ,ZOSYN	Escherichia coli (organism)	0.997294	4
1STGENCEPH,MACROLIDE,NONPSAFQ,PSAFQ,ZOSYN	Genus Acinetobacter (organism)	0.794439	3
1STGENCEPH,MACROLIDE,NONPSAFQ,PSAFQ,ZOSYN	Genus Bacteroides (organism)	0.994016	4
1STGENCEPH,MACROLIDE,NONPSAFQ,PSAFQ,ZOSYN	Genus Haemophilus (organism)	0.999999	4
1STGENCEPH,MACROLIDE,NONPSAFQ,PSAFQ,ZOSYN	Genus Klebsiella (organism)	0.998986	4
1STGENCEPH,MACROLIDE,NONPSAFQ,PSAFQ,ZOSYN	Genus Legionella (organism)	1	4
1STGENCEPH,MACROLIDE,NONPSAFQ,PSAFQ,ZOSYN	Genus Mycoplasma (organism)	1	4
1STGENCEPH,MACROLIDE,NONPSAFQ,PSAFQ,ZOSYN	Genus Pseudomonas (organism)	0.956718	4
1STGENCEPH,MACROLIDE,NONPSAFQ,PSAFQ,ZOSYN	Genus Stenotrophomonas (organism)	0.919482	4
1STGENCEPH,MACROLIDE,NONPSAFQ,PSAFQ,ZOSYN	Other Enterobacteriaceae	0.988566	4
1STGENCEPH,MACROLIDE,NONPSAFQ,PSAFQ,ZOSYN	Staphylococcus aureus (organism)	0.967973	4
1STGENCEPH,MACROLIDE,NONPSAFQ,PSAFQ,ZOSYN	Streptococcus pneumoniae (organism)	0.999969	4
1STGENCEPH,MACROLIDE,PSAFQ	Enterococcus faecalis (organism)	0.528689	2
1STGENCEPH,MACROLIDE,PSAFQ	Enterococcus faecium (organism)	0.0853501	0
1STGENCEPH,MACROLIDE,PSAFQ	Escherichia coli (organism)	0.920285	4
1STGENCEPH,MACROLIDE,PSAFQ	Genus Acinetobacter (organism)	0.427511	2
1STGENCEPH,MACROLIDE,PSAFQ	Genus Bacteroides (organism)	0.541605	2
1STGENCEPH,MACROLIDE,PSAFQ	Genus Haemophilus (organism)	0.999022	4
1STGENCEPH,MACROLIDE,PSAFQ	Genus Klebsiella (organism)	0.956772	4
1STGENCEPH,MACROLIDE,PSAFQ	Genus Legionella (organism)	1	4
1STGENCEPH,MACROLIDE,PSAFQ	Genus Mycoplasma (organism)	1	4
1STGENCEPH,MACROLIDE,PSAFQ	Genus Pseudomonas (organism)	0.602338	3
1STGENCEPH,MACROLIDE,PSAFQ	Genus Stenotrophomonas (organism)	0.740118	3
1STGENCEPH,MACROLIDE,PSAFQ	Other Enterobacteriaceae	0.794551	3
1STGENCEPH,MACROLIDE,PSAFQ	Staphylococcus aureus (organism)	0.797676	3
1STGENCEPH,MACROLIDE,PSAFQ	Streptococcus pneumoniae (organism)	0.996419	4
1STGENCEPH,MACROLIDE,tmpsmx	Enterococcus faecalis (organism)	0.02	0
1STGENCEPH,MACROLIDE,TMPSMX	Enterococcus faecalis (organism)	0.02	0
1STGENCEPH,MACROLIDE,TMPSMX	Enterococcus faecium (organism)	0.0434	0
1STGENCEPH,MACROLIDE,tmpsmx	Enterococcus faecium (organism)	0.0434	0
1STGENCEPH,MACROLIDE,tmpsmx	Escherichia coli (organism)	0.937493	4
1STGENCEPH,MACROLIDE,TMPSMX	Escherichia coli (organism)	0.937493	4
1STGENCEPH,MACROLIDE,TMPSMX	Genus Acinetobacter (organism)	0.508312	2
1STGENCEPH,MACROLIDE,tmpsmx	Genus Acinetobacter (organism)	0.508312	2
1STGENCEPH,MACROLIDE,tmpsmx	Genus Bacteroides (organism)	0.0645	0
1STGENCEPH,MACROLIDE,TMPSMX	Genus Bacteroides (organism)	0.0645	0
1STGENCEPH,MACROLIDE,TMPSMX	Genus Haemophilus (organism)	0.9924	4
1STGENCEPH,MACROLIDE,tmpsmx	Genus Haemophilus (organism)	0.9924	4
1STGENCEPH,MACROLIDE,tmpsmx	Genus Klebsiella (organism)	0.957635	4
1STGENCEPH,MACROLIDE,TMPSMX	Genus Klebsiella (organism)	0.957635	4
1STGENCEPH,MACROLIDE,TMPSMX	Genus Legionella (organism)	1	4
1STGENCEPH,MACROLIDE,tmpsmx	Genus Legionella (organism)	1	4
1STGENCEPH,MACROLIDE,tmpsmx	Genus Mycoplasma (organism)	1	4
1STGENCEPH,MACROLIDE,TMPSMX	Genus Mycoplasma (organism)	1	4
1STGENCEPH,MACROLIDE,TMPSMX	Genus Pseudomonas (organism)	0	0
1STGENCEPH,MACROLIDE,tmpsmx	Genus Pseudomonas (organism)	0	0
1STGENCEPH,MACROLIDE,tmpsmx	Genus Stenotrophomonas (organism)	0.910283	4
1STGENCEPH,MACROLIDE,TMPSMX	Genus Stenotrophomonas (organism)	0.910283	4
1STGENCEPH,MACROLIDE,TMPSMX	Other Enterobacteriaceae	0.830103	4
1STGENCEPH,MACROLIDE,tmpsmx	Other Enterobacteriaceae	0.830103	4
1STGENCEPH,MACROLIDE,tmpsmx	Staphylococcus aureus (organism)	0.985236	4
1STGENCEPH,MACROLIDE,TMPSMX	Staphylococcus aureus (organism)	0.985236	4
1STGENCEPH,MACROLIDE,TMPSMX	Streptococcus pneumoniae (organism)	0.978987	4
1STGENCEPH,MACROLIDE,tmpsmx	Streptococcus pneumoniae (organism)	0.978987	4
1STGENCEPH,MACROLIDE,VANCOMYCIN	Enterococcus faecalis (organism)	0.948484	4
1STGENCEPH,MACROLIDE,VANCOMYCIN	Enterococcus faecium (organism)	0.219183	1
1STGENCEPH,MACROLIDE,VANCOMYCIN	Escherichia coli (organism)	0.813844	4
1STGENCEPH,MACROLIDE,VANCOMYCIN	Genus Acinetobacter (organism)	0.0132182	0
1STGENCEPH,MACROLIDE,VANCOMYCIN	Genus Bacteroides (organism)	0.0645	0
1STGENCEPH,MACROLIDE,VANCOMYCIN	Genus Haemophilus (organism)	0.968469	4
1STGENCEPH,MACROLIDE,VANCOMYCIN	Genus Klebsiella (organism)	0.763526	3
1STGENCEPH,MACROLIDE,VANCOMYCIN	Genus Legionella (organism)	1	4
1STGENCEPH,MACROLIDE,VANCOMYCIN	Genus Mycoplasma (organism)	1	4
1STGENCEPH,MACROLIDE,VANCOMYCIN	Genus Pseudomonas (organism)	0	0
1STGENCEPH,MACROLIDE,VANCOMYCIN	Genus Stenotrophomonas (organism)	0.0143541	0
1STGENCEPH,MACROLIDE,VANCOMYCIN	Other Enterobacteriaceae	0.37081	1
1STGENCEPH,MACROLIDE,VANCOMYCIN	Staphylococcus aureus (organism)	0.997239	4
1STGENCEPH,MACROLIDE,VANCOMYCIN	Streptococcus pneumoniae (organism)	0.998656	4
1STGENCEPH,MACROLIDE,VANCOMYCIN,ZOSYN	Enterococcus faecalis (organism)	0.996002	4
1STGENCEPH,MACROLIDE,VANCOMYCIN,ZOSYN	Enterococcus faecium (organism)	0.410249	2
1STGENCEPH,MACROLIDE,VANCOMYCIN,ZOSYN	Escherichia coli (organism)	0.985668	4
1STGENCEPH,MACROLIDE,VANCOMYCIN,ZOSYN	Genus Acinetobacter (organism)	0.407087	2
1STGENCEPH,MACROLIDE,VANCOMYCIN,ZOSYN	Genus Bacteroides (organism)	0.972496	4
1STGENCEPH,MACROLIDE,VANCOMYCIN,ZOSYN	Genus Haemophilus (organism)	0.998086	4
1STGENCEPH,MACROLIDE,VANCOMYCIN,ZOSYN	Genus Klebsiella (organism)	0.964387	4
1STGENCEPH,MACROLIDE,VANCOMYCIN,ZOSYN	Genus Legionella (organism)	1	4
1STGENCEPH,MACROLIDE,VANCOMYCIN,ZOSYN	Genus Mycoplasma (organism)	1	4
1STGENCEPH,MACROLIDE,VANCOMYCIN,ZOSYN	Genus Pseudomonas (organism)	0.822183	4
1STGENCEPH,MACROLIDE,VANCOMYCIN,ZOSYN	Genus Stenotrophomonas (organism)	0.109317	0
1STGENCEPH,MACROLIDE,VANCOMYCIN,ZOSYN	Other Enterobacteriaceae	0.909106	4
1STGENCEPH,MACROLIDE,VANCOMYCIN,ZOSYN	Staphylococcus aureus (organism)	0.998917	4
1STGENCEPH,MACROLIDE,VANCOMYCIN,ZOSYN	Streptococcus pneumoniae (organism)	0.999673	4
1STGENCEPH,MACROLIDE,ZOSYN	Enterococcus faecalis (organism)	0.923947	4
1STGENCEPH,MACROLIDE,ZOSYN	Enterococcus faecium (organism)	0.27748	1
1STGENCEPH,MACROLIDE,ZOSYN	Escherichia coli (organism)	0.985668	4
1STGENCEPH,MACROLIDE,ZOSYN	Genus Acinetobacter (organism)	0.407087	2
1STGENCEPH,MACROLIDE,ZOSYN	Genus Bacteroides (organism)	0.972496	4
1STGENCEPH,MACROLIDE,ZOSYN	Genus Haemophilus (organism)	0.998086	4
1STGENCEPH,MACROLIDE,ZOSYN	Genus Klebsiella (organism)	0.964387	4
1STGENCEPH,MACROLIDE,ZOSYN	Genus Legionella (organism)	1	4
1STGENCEPH,MACROLIDE,ZOSYN	Genus Mycoplasma (organism)	1	4
1STGENCEPH,MACROLIDE,ZOSYN	Genus Pseudomonas (organism)	0.822183	4
1STGENCEPH,MACROLIDE,ZOSYN	Genus Stenotrophomonas (organism)	0.109317	0
1STGENCEPH,MACROLIDE,ZOSYN	Other Enterobacteriaceae	0.909106	4
1STGENCEPH,MACROLIDE,ZOSYN	Staphylococcus aureus (organism)	0.855086	4
1STGENCEPH,MACROLIDE,ZOSYN	Streptococcus pneumoniae (organism)	0.981563	4
1STGENCEPH,METRONIDAZOLE	Enterococcus faecalis (organism)	0	0
1STGENCEPH,METRONIDAZOLE	Enterococcus faecium (organism)	0	0
1STGENCEPH,METRONIDAZOLE	Escherichia coli (organism)	0.813844	4
1STGENCEPH,METRONIDAZOLE	Genus Acinetobacter (organism)	0.0132182	0
1STGENCEPH,METRONIDAZOLE	Genus Bacteroides (organism)	0.97619	4
1STGENCEPH,METRONIDAZOLE	Genus Haemophilus (organism)	0.6905	3
1STGENCEPH,METRONIDAZOLE	Genus Klebsiella (organism)	0.763526	3
1STGENCEPH,METRONIDAZOLE	Genus Legionella (organism)	0	0
1STGENCEPH,METRONIDAZOLE	Genus Mycoplasma (organism)	0	0
1STGENCEPH,METRONIDAZOLE	Genus Pseudomonas (organism)	0	0
1STGENCEPH,METRONIDAZOLE	Genus Stenotrophomonas (organism)	0.0143541	0
1STGENCEPH,METRONIDAZOLE	Other Enterobacteriaceae	0.37081	1
1STGENCEPH,METRONIDAZOLE	Staphylococcus aureus (organism)	0.458472	2
1STGENCEPH,METRONIDAZOLE	Streptococcus pneumoniae (organism)	0.809524	4
1STGENCEPH,METRONIDAZOLE,NONPSAFQ	Enterococcus faecalis (organism)	0.521509	2
1STGENCEPH,METRONIDAZOLE,NONPSAFQ	Enterococcus faecium (organism)	0.092511	0
1STGENCEPH,METRONIDAZOLE,NONPSAFQ	Escherichia coli (organism)	0.91793	4
1STGENCEPH,METRONIDAZOLE,NONPSAFQ	Genus Acinetobacter (organism)	0.410309	2
1STGENCEPH,METRONIDAZOLE,NONPSAFQ	Genus Bacteroides (organism)	0.989428	4
1STGENCEPH,METRONIDAZOLE,NONPSAFQ	Genus Haemophilus (organism)	0.992782	4
1STGENCEPH,METRONIDAZOLE,NONPSAFQ	Genus Klebsiella (organism)	0.963168	4
1STGENCEPH,METRONIDAZOLE,NONPSAFQ	Genus Legionella (organism)	1	4
1STGENCEPH,METRONIDAZOLE,NONPSAFQ	Genus Mycoplasma (organism)	1	4
1STGENCEPH,METRONIDAZOLE,NONPSAFQ	Genus Pseudomonas (organism)	0.3879	1
1STGENCEPH,METRONIDAZOLE,NONPSAFQ	Genus Stenotrophomonas (organism)	0.662064	3
1STGENCEPH,METRONIDAZOLE,NONPSAFQ	Other Enterobacteriaceae	0.7576	3
1STGENCEPH,METRONIDAZOLE,NONPSAFQ	Staphylococcus aureus (organism)	0.781497	3
1STGENCEPH,METRONIDAZOLE,NONPSAFQ	Streptococcus pneumoniae (organism)	0.993117	4
1STGENCEPH,METRONIDAZOLE,NONPSAFQ,tmpsmx	Enterococcus faecalis (organism)	0.521509	2
1STGENCEPH,METRONIDAZOLE,NONPSAFQ,TMPSMX	Enterococcus faecalis (organism)	0.521509	2
1STGENCEPH,METRONIDAZOLE,NONPSAFQ,TMPSMX	Enterococcus faecium (organism)	0.092511	0
1STGENCEPH,METRONIDAZOLE,NONPSAFQ,tmpsmx	Enterococcus faecium (organism)	0.092511	0
1STGENCEPH,METRONIDAZOLE,NONPSAFQ,tmpsmx	Escherichia coli (organism)	0.972443	4
1STGENCEPH,METRONIDAZOLE,NONPSAFQ,TMPSMX	Escherichia coli (organism)	0.972443	4
1STGENCEPH,METRONIDAZOLE,NONPSAFQ,TMPSMX	Genus Acinetobacter (organism)	0.706172	3
1STGENCEPH,METRONIDAZOLE,NONPSAFQ,tmpsmx	Genus Acinetobacter (organism)	0.706172	3
1STGENCEPH,METRONIDAZOLE,NONPSAFQ,tmpsmx	Genus Bacteroides (organism)	0.989428	4
1STGENCEPH,METRONIDAZOLE,NONPSAFQ,TMPSMX	Genus Bacteroides (organism)	0.989428	4
1STGENCEPH,METRONIDAZOLE,NONPSAFQ,TMPSMX	Genus Haemophilus (organism)	0.99826	4
1STGENCEPH,METRONIDAZOLE,NONPSAFQ,tmpsmx	Genus Haemophilus (organism)	0.99826	4
1STGENCEPH,METRONIDAZOLE,NONPSAFQ,tmpsmx	Genus Klebsiella (organism)	0.993401	4
1STGENCEPH,METRONIDAZOLE,NONPSAFQ,TMPSMX	Genus Klebsiella (organism)	0.993401	4
1STGENCEPH,METRONIDAZOLE,NONPSAFQ,TMPSMX	Genus Legionella (organism)	1	4
1STGENCEPH,METRONIDAZOLE,NONPSAFQ,tmpsmx	Genus Legionella (organism)	1	4
1STGENCEPH,METRONIDAZOLE,NONPSAFQ,tmpsmx	Genus Mycoplasma (organism)	1	4
1STGENCEPH,METRONIDAZOLE,NONPSAFQ,TMPSMX	Genus Mycoplasma (organism)	1	4
1STGENCEPH,METRONIDAZOLE,NONPSAFQ,TMPSMX	Genus Pseudomonas (organism)	0.3879	1
1STGENCEPH,METRONIDAZOLE,NONPSAFQ,tmpsmx	Genus Pseudomonas (organism)	0.3879	1
1STGENCEPH,METRONIDAZOLE,NONPSAFQ,tmpsmx	Genus Stenotrophomonas (organism)	0.96924	4
1STGENCEPH,METRONIDAZOLE,NONPSAFQ,TMPSMX	Genus Stenotrophomonas (organism)	0.96924	4
1STGENCEPH,METRONIDAZOLE,NONPSAFQ,TMPSMX	Other Enterobacteriaceae	0.934546	4
1STGENCEPH,METRONIDAZOLE,NONPSAFQ,tmpsmx	Other Enterobacteriaceae	0.934546	4
1STGENCEPH,METRONIDAZOLE,NONPSAFQ,tmpsmx	Staphylococcus aureus (organism)	0.991267	4
1STGENCEPH,METRONIDAZOLE,NONPSAFQ,TMPSMX	Staphylococcus aureus (organism)	0.991267	4
1STGENCEPH,METRONIDAZOLE,NONPSAFQ,TMPSMX	Streptococcus pneumoniae (organism)	0.998092	4
1STGENCEPH,METRONIDAZOLE,NONPSAFQ,tmpsmx	Streptococcus pneumoniae (organism)	0.998092	4
1STGENCEPH,METRONIDAZOLE,PSACARBAPENEM	Enterococcus faecalis (organism)	0.886221	4
1STGENCEPH,METRONIDAZOLE,PSACARBAPENEM	Enterococcus faecium (organism)	0.126437	0
1STGENCEPH,METRONIDAZOLE,PSACARBAPENEM	Escherichia coli (organism)	0.997888	4
1STGENCEPH,METRONIDAZOLE,PSACARBAPENEM	Genus Acinetobacter (organism)	0.639614	3
1STGENCEPH,METRONIDAZOLE,PSACARBAPENEM	Genus Bacteroides (organism)	0.999405	4
1STGENCEPH,METRONIDAZOLE,PSACARBAPENEM	Genus Haemophilus (organism)	1	4
1STGENCEPH,METRONIDAZOLE,PSACARBAPENEM	Genus Klebsiella (organism)	0.990111	4
1STGENCEPH,METRONIDAZOLE,PSACARBAPENEM	Genus Legionella (organism)	0	0
1STGENCEPH,METRONIDAZOLE,PSACARBAPENEM	Genus Mycoplasma (organism)	0	0
1STGENCEPH,METRONIDAZOLE,PSACARBAPENEM	Genus Pseudomonas (organism)	0.795685	3
1STGENCEPH,METRONIDAZOLE,PSACARBAPENEM	Genus Stenotrophomonas (organism)	0.0348884	0
1STGENCEPH,METRONIDAZOLE,PSACARBAPENEM	Other Enterobacteriaceae	0.978942	4
1STGENCEPH,METRONIDAZOLE,PSACARBAPENEM	Staphylococcus aureus (organism)	0.735775	3
1STGENCEPH,METRONIDAZOLE,PSACARBAPENEM	Streptococcus pneumoniae (organism)	0.963134	4
1STGENCEPH,METRONIDAZOLE,PSAFQ,TETRACYCLINE	Enterococcus faecalis (organism)	0.673504	3
1STGENCEPH,METRONIDAZOLE,PSAFQ,TETRACYCLINE	Enterococcus faecium (organism)	0.50368	2
1STGENCEPH,METRONIDAZOLE,PSAFQ,TETRACYCLINE	Escherichia coli (organism)	0.980837	4
1STGENCEPH,METRONIDAZOLE,PSAFQ,TETRACYCLINE	Genus Acinetobacter (organism)	0.761501	3
1STGENCEPH,METRONIDAZOLE,PSAFQ,TETRACYCLINE	Genus Bacteroides (organism)	0.991953	4
1STGENCEPH,METRONIDAZOLE,PSAFQ,TETRACYCLINE	Genus Haemophilus (organism)	0.998409	4
1STGENCEPH,METRONIDAZOLE,PSAFQ,TETRACYCLINE	Genus Klebsiella (organism)	0.992924	4
1STGENCEPH,METRONIDAZOLE,PSAFQ,TETRACYCLINE	Genus Legionella (organism)	1	4
1STGENCEPH,METRONIDAZOLE,PSAFQ,TETRACYCLINE	Genus Mycoplasma (organism)	1	4
1STGENCEPH,METRONIDAZOLE,PSAFQ,TETRACYCLINE	Genus Pseudomonas (organism)	0.602338	3
1STGENCEPH,METRONIDAZOLE,PSAFQ,TETRACYCLINE	Genus Stenotrophomonas (organism)	0.931573	4
1STGENCEPH,METRONIDAZOLE,PSAFQ,TETRACYCLINE	Other Enterobacteriaceae	0.971669	4
1STGENCEPH,METRONIDAZOLE,PSAFQ,TETRACYCLINE	Staphylococcus aureus (organism)	0.984409	4
1STGENCEPH,METRONIDAZOLE,PSAFQ,TETRACYCLINE	Streptococcus pneumoniae (organism)	0.997978	4
1STGENCEPH,METRONIDAZOLE,TETRACYCLINE	Enterococcus faecalis (organism)	0.321116	1
1STGENCEPH,METRONIDAZOLE,TETRACYCLINE	Enterococcus faecium (organism)	0.480916	2
1STGENCEPH,METRONIDAZOLE,TETRACYCLINE	Escherichia coli (organism)	0.955248	4
1STGENCEPH,METRONIDAZOLE,TETRACYCLINE	Genus Acinetobacter (organism)	0.588907	2
1STGENCEPH,METRONIDAZOLE,TETRACYCLINE	Genus Bacteroides (organism)	0.983578	4
1STGENCEPH,METRONIDAZOLE,TETRACYCLINE	Genus Haemophilus (organism)	0.948716	4
1STGENCEPH,METRONIDAZOLE,TETRACYCLINE	Genus Klebsiella (organism)	0.961289	4
1STGENCEPH,METRONIDAZOLE,TETRACYCLINE	Genus Legionella (organism)	1	4
1STGENCEPH,METRONIDAZOLE,TETRACYCLINE	Genus Mycoplasma (organism)	1	4
1STGENCEPH,METRONIDAZOLE,TETRACYCLINE	Genus Pseudomonas (organism)	0	0
1STGENCEPH,METRONIDAZOLE,TETRACYCLINE	Genus Stenotrophomonas (organism)	0.740479	3
1STGENCEPH,METRONIDAZOLE,TETRACYCLINE	Other Enterobacteriaceae	0.913235	4
1STGENCEPH,METRONIDAZOLE,TETRACYCLINE	Staphylococcus aureus (organism)	0.971536	4
1STGENCEPH,METRONIDAZOLE,TETRACYCLINE	Streptococcus pneumoniae (organism)	0.9572	4
1STGENCEPH,METRONIDAZOLE,tmpsmx	Enterococcus faecalis (organism)	0	0
1STGENCEPH,METRONIDAZOLE,TMPSMX	Enterococcus faecalis (organism)	0	0
1STGENCEPH,METRONIDAZOLE,TMPSMX	Enterococcus faecium (organism)	0	0
1STGENCEPH,METRONIDAZOLE,tmpsmx	Enterococcus faecium (organism)	0	0
1STGENCEPH,METRONIDAZOLE,tmpsmx	Escherichia coli (organism)	0.937493	4
1STGENCEPH,METRONIDAZOLE,TMPSMX	Escherichia coli (organism)	0.937493	4
1STGENCEPH,METRONIDAZOLE,TMPSMX	Genus Acinetobacter (organism)	0.508312	2
1STGENCEPH,METRONIDAZOLE,tmpsmx	Genus Acinetobacter (organism)	0.508312	2
1STGENCEPH,METRONIDAZOLE,tmpsmx	Genus Bacteroides (organism)	0.97619	4
1STGENCEPH,METRONIDAZOLE,TMPSMX	Genus Bacteroides (organism)	0.97619	4
1STGENCEPH,METRONIDAZOLE,TMPSMX	Genus Haemophilus (organism)	0.925401	4
1STGENCEPH,METRONIDAZOLE,tmpsmx	Genus Haemophilus (organism)	0.925401	4
1STGENCEPH,METRONIDAZOLE,tmpsmx	Genus Klebsiella (organism)	0.957635	4
1STGENCEPH,METRONIDAZOLE,TMPSMX	Genus Klebsiella (organism)	0.957635	4
1STGENCEPH,METRONIDAZOLE,TMPSMX	Genus Legionella (organism)	0	0
1STGENCEPH,METRONIDAZOLE,tmpsmx	Genus Legionella (organism)	0	0
1STGENCEPH,METRONIDAZOLE,tmpsmx	Genus Mycoplasma (organism)	0	0
1STGENCEPH,METRONIDAZOLE,TMPSMX	Genus Mycoplasma (organism)	0	0
1STGENCEPH,METRONIDAZOLE,TMPSMX	Genus Pseudomonas (organism)	0	0
1STGENCEPH,METRONIDAZOLE,tmpsmx	Genus Pseudomonas (organism)	0	0
1STGENCEPH,METRONIDAZOLE,tmpsmx	Genus Stenotrophomonas (organism)	0.910283	4
1STGENCEPH,METRONIDAZOLE,TMPSMX	Genus Stenotrophomonas (organism)	0.910283	4
1STGENCEPH,METRONIDAZOLE,TMPSMX	Other Enterobacteriaceae	0.830103	4
1STGENCEPH,METRONIDAZOLE,tmpsmx	Other Enterobacteriaceae	0.830103	4
1STGENCEPH,METRONIDAZOLE,tmpsmx	Staphylococcus aureus (organism)	0.978356	4
1STGENCEPH,METRONIDAZOLE,TMPSMX	Staphylococcus aureus (organism)	0.978356	4
1STGENCEPH,METRONIDAZOLE,TMPSMX	Streptococcus pneumoniae (organism)	0.947195	4
1STGENCEPH,METRONIDAZOLE,tmpsmx	Streptococcus pneumoniae (organism)	0.947195	4
1STGENCEPH,METRONIDAZOLE,VANCOMYCIN	Enterococcus faecalis (organism)	0.947433	4
1STGENCEPH,METRONIDAZOLE,VANCOMYCIN	Enterococcus faecium (organism)	0.183758	0
1STGENCEPH,METRONIDAZOLE,VANCOMYCIN	Escherichia coli (organism)	0.813844	4
1STGENCEPH,METRONIDAZOLE,VANCOMYCIN	Genus Acinetobacter (organism)	0.0132182	0
1STGENCEPH,METRONIDAZOLE,VANCOMYCIN	Genus Bacteroides (organism)	0.97619	4
1STGENCEPH,METRONIDAZOLE,VANCOMYCIN	Genus Haemophilus (organism)	0.6905	3
1STGENCEPH,METRONIDAZOLE,VANCOMYCIN	Genus Klebsiella (organism)	0.763526	3
1STGENCEPH,METRONIDAZOLE,VANCOMYCIN	Genus Legionella (organism)	0	0
1STGENCEPH,METRONIDAZOLE,VANCOMYCIN	Genus Mycoplasma (organism)	0	0
1STGENCEPH,METRONIDAZOLE,VANCOMYCIN	Genus Pseudomonas (organism)	0	0
1STGENCEPH,METRONIDAZOLE,VANCOMYCIN	Genus Stenotrophomonas (organism)	0.0143541	0
1STGENCEPH,METRONIDAZOLE,VANCOMYCIN	Other Enterobacteriaceae	0.37081	1
1STGENCEPH,METRONIDAZOLE,VANCOMYCIN	Staphylococcus aureus (organism)	0.995952	4
1STGENCEPH,METRONIDAZOLE,VANCOMYCIN	Streptococcus pneumoniae (organism)	0.996622	4
1STGENCEPH,METRONIDAZOLE,ZOSYN	Enterococcus faecalis (organism)	0.922395	4
1STGENCEPH,METRONIDAZOLE,ZOSYN	Enterococcus faecium (organism)	0.2447	1
1STGENCEPH,METRONIDAZOLE,ZOSYN	Escherichia coli (organism)	0.985668	4
1STGENCEPH,METRONIDAZOLE,ZOSYN	Genus Acinetobacter (organism)	0.407087	2
1STGENCEPH,METRONIDAZOLE,ZOSYN	Genus Bacteroides (organism)	0.9993	4
1STGENCEPH,METRONIDAZOLE,ZOSYN	Genus Haemophilus (organism)	0.981209	4
1STGENCEPH,METRONIDAZOLE,ZOSYN	Genus Klebsiella (organism)	0.964387	4
1STGENCEPH,METRONIDAZOLE,ZOSYN	Genus Legionella (organism)	0	0
1STGENCEPH,METRONIDAZOLE,ZOSYN	Genus Mycoplasma (organism)	0	0
1STGENCEPH,METRONIDAZOLE,ZOSYN	Genus Pseudomonas (organism)	0.822183	4
1STGENCEPH,METRONIDAZOLE,ZOSYN	Genus Stenotrophomonas (organism)	0.109317	0
1STGENCEPH,METRONIDAZOLE,ZOSYN	Other Enterobacteriaceae	0.909106	4
1STGENCEPH,METRONIDAZOLE,ZOSYN	Staphylococcus aureus (organism)	0.787552	3
1STGENCEPH,METRONIDAZOLE,ZOSYN	Streptococcus pneumoniae (organism)	0.953668	4
1STGENCEPH,NONPSAFQ	Enterococcus faecalis (organism)	0.521509	2
1STGENCEPH,NONPSAFQ	Enterococcus faecium (organism)	0.092511	0
1STGENCEPH,NONPSAFQ	Escherichia coli (organism)	0.91793	4
1STGENCEPH,NONPSAFQ	Genus Acinetobacter (organism)	0.410309	2
1STGENCEPH,NONPSAFQ	Genus Bacteroides (organism)	0.556	2
1STGENCEPH,NONPSAFQ	Genus Haemophilus (organism)	0.992782	4
1STGENCEPH,NONPSAFQ	Genus Klebsiella (organism)	0.963168	4
1STGENCEPH,NONPSAFQ	Genus Legionella (organism)	1	4
1STGENCEPH,NONPSAFQ	Genus Mycoplasma (organism)	1	4
1STGENCEPH,NONPSAFQ	Genus Pseudomonas (organism)	0.3879	1
1STGENCEPH,NONPSAFQ	Genus Stenotrophomonas (organism)	0.662064	3
1STGENCEPH,NONPSAFQ	Other Enterobacteriaceae	0.7576	3
1STGENCEPH,NONPSAFQ	Staphylococcus aureus (organism)	0.781497	3
1STGENCEPH,NONPSAFQ	Streptococcus pneumoniae (organism)	0.993117	4
1STGENCEPH,NONPSAFQ,PSACARBAPENEM	Enterococcus faecalis (organism)	0.945558	4
1STGENCEPH,NONPSAFQ,PSACARBAPENEM	Enterococcus faecium (organism)	0.207251	1
1STGENCEPH,NONPSAFQ,PSACARBAPENEM	Escherichia coli (organism)	0.999069	4
1STGENCEPH,NONPSAFQ,PSACARBAPENEM	Genus Acinetobacter (organism)	0.784637	3
1STGENCEPH,NONPSAFQ,PSACARBAPENEM	Genus Bacteroides (organism)	0.9889	4
1STGENCEPH,NONPSAFQ,PSACARBAPENEM	Genus Haemophilus (organism)	1	4
1STGENCEPH,NONPSAFQ,PSACARBAPENEM	Genus Klebsiella (organism)	0.99846	4
1STGENCEPH,NONPSAFQ,PSACARBAPENEM	Genus Legionella (organism)	1	4
1STGENCEPH,NONPSAFQ,PSACARBAPENEM	Genus Mycoplasma (organism)	1	4
1STGENCEPH,NONPSAFQ,PSACARBAPENEM	Genus Pseudomonas (organism)	0.874939	4
1STGENCEPH,NONPSAFQ,PSACARBAPENEM	Genus Stenotrophomonas (organism)	0.669105	3
1STGENCEPH,NONPSAFQ,PSACARBAPENEM	Other Enterobacteriaceae	0.991887	4
1STGENCEPH,NONPSAFQ,PSACARBAPENEM	Staphylococcus aureus (organism)	0.893387	4
1STGENCEPH,NONPSAFQ,PSACARBAPENEM	Streptococcus pneumoniae (organism)	0.998668	4
1STGENCEPH,NONPSAFQ,PSAFQ,ZOSYN	Enterococcus faecalis (organism)	0.982141	4
1STGENCEPH,NONPSAFQ,PSAFQ,ZOSYN	Enterococcus faecium (organism)	0.344632	1
1STGENCEPH,NONPSAFQ,PSAFQ,ZOSYN	Escherichia coli (organism)	0.997294	4
1STGENCEPH,NONPSAFQ,PSAFQ,ZOSYN	Genus Acinetobacter (organism)	0.794439	3
1STGENCEPH,NONPSAFQ,PSAFQ,ZOSYN	Genus Bacteroides (organism)	0.993604	4
1STGENCEPH,NONPSAFQ,PSAFQ,ZOSYN	Genus Haemophilus (organism)	0.999986	4
1STGENCEPH,NONPSAFQ,PSAFQ,ZOSYN	Genus Klebsiella (organism)	0.998986	4
1STGENCEPH,NONPSAFQ,PSAFQ,ZOSYN	Genus Legionella (organism)	1	4
1STGENCEPH,NONPSAFQ,PSAFQ,ZOSYN	Genus Mycoplasma (organism)	1	4
1STGENCEPH,NONPSAFQ,PSAFQ,ZOSYN	Genus Pseudomonas (organism)	0.956718	4
1STGENCEPH,NONPSAFQ,PSAFQ,ZOSYN	Genus Stenotrophomonas (organism)	0.919482	4
1STGENCEPH,NONPSAFQ,PSAFQ,ZOSYN	Other Enterobacteriaceae	0.988566	4
1STGENCEPH,NONPSAFQ,PSAFQ,ZOSYN	Staphylococcus aureus (organism)	0.953047	4
1STGENCEPH,NONPSAFQ,PSAFQ,ZOSYN	Streptococcus pneumoniae (organism)	0.999921	4
1STGENCEPH,NONPSAFQ,TETRACYCLINE	Enterococcus faecalis (organism)	0.67516	3
1STGENCEPH,NONPSAFQ,TETRACYCLINE	Enterococcus faecium (organism)	0.528937	2
1STGENCEPH,NONPSAFQ,TETRACYCLINE	Escherichia coli (organism)	0.98027	4
1STGENCEPH,NONPSAFQ,TETRACYCLINE	Genus Acinetobacter (organism)	0.754335	3
1STGENCEPH,NONPSAFQ,TETRACYCLINE	Genus Bacteroides (organism)	0.693773	3
1STGENCEPH,NONPSAFQ,TETRACYCLINE	Genus Haemophilus (organism)	0.998804	4
1STGENCEPH,NONPSAFQ,TETRACYCLINE	Genus Klebsiella (organism)	0.993971	4
1STGENCEPH,NONPSAFQ,TETRACYCLINE	Genus Legionella (organism)	1	4
1STGENCEPH,NONPSAFQ,TETRACYCLINE	Genus Mycoplasma (organism)	1	4
1STGENCEPH,NONPSAFQ,TETRACYCLINE	Genus Pseudomonas (organism)	0.3879	1
1STGENCEPH,NONPSAFQ,TETRACYCLINE	Genus Stenotrophomonas (organism)	0.911022	4
1STGENCEPH,NONPSAFQ,TETRACYCLINE	Other Enterobacteriaceae	0.966573	4
1STGENCEPH,NONPSAFQ,TETRACYCLINE	Staphylococcus aureus (organism)	0.988515	4
1STGENCEPH,NONPSAFQ,TETRACYCLINE	Streptococcus pneumoniae (organism)	0.998453	4
1STGENCEPH,NONPSAFQ,VANCOMYCIN	Enterococcus faecalis (organism)	0.974847	4
1STGENCEPH,NONPSAFQ,VANCOMYCIN	Enterococcus faecium (organism)	0.259269	1
1STGENCEPH,NONPSAFQ,VANCOMYCIN	Escherichia coli (organism)	0.91793	4
1STGENCEPH,NONPSAFQ,VANCOMYCIN	Genus Acinetobacter (organism)	0.410309	2
1STGENCEPH,NONPSAFQ,VANCOMYCIN	Genus Bacteroides (organism)	0.556	2
1STGENCEPH,NONPSAFQ,VANCOMYCIN	Genus Haemophilus (organism)	0.992782	4
1STGENCEPH,NONPSAFQ,VANCOMYCIN	Genus Klebsiella (organism)	0.963168	4
1STGENCEPH,NONPSAFQ,VANCOMYCIN	Genus Legionella (organism)	1	4
1STGENCEPH,NONPSAFQ,VANCOMYCIN	Genus Mycoplasma (organism)	1	4
1STGENCEPH,NONPSAFQ,VANCOMYCIN	Genus Pseudomonas (organism)	0.3879	1
1STGENCEPH,NONPSAFQ,VANCOMYCIN	Genus Stenotrophomonas (organism)	0.662064	3
1STGENCEPH,NONPSAFQ,VANCOMYCIN	Other Enterobacteriaceae	0.7576	3
1STGENCEPH,NONPSAFQ,VANCOMYCIN	Staphylococcus aureus (organism)	0.998367	4
1STGENCEPH,NONPSAFQ,VANCOMYCIN	Streptococcus pneumoniae (organism)	0.999878	4
1STGENCEPH,PSACEPH	Enterococcus faecalis (organism)	0	0
1STGENCEPH,PSACEPH	Enterococcus faecium (organism)	0	0
1STGENCEPH,PSACEPH	Escherichia coli (organism)	0.985941	4
1STGENCEPH,PSACEPH	Genus Acinetobacter (organism)	0.433586	2
1STGENCEPH,PSACEPH	Genus Bacteroides (organism)	0	0
1STGENCEPH,PSACEPH	Genus Haemophilus (organism)	0.985868	4
1STGENCEPH,PSACEPH	Genus Klebsiella (organism)	0.963427	4
1STGENCEPH,PSACEPH	Genus Legionella (organism)	0	0
1STGENCEPH,PSACEPH	Genus Mycoplasma (organism)	0	0
1STGENCEPH,PSACEPH	Genus Pseudomonas (organism)	0.780473	3
1STGENCEPH,PSACEPH	Genus Stenotrophomonas (organism)	0.37554	1
1STGENCEPH,PSACEPH	Other Enterobacteriaceae	0.945099	4
1STGENCEPH,PSACEPH	Staphylococcus aureus (organism)	0.740425	3
1STGENCEPH,PSACEPH	Streptococcus pneumoniae (organism)	0.985705	4
1STGENCEPH,PSACEPH,VANCOMYCIN	Enterococcus faecalis (organism)	0.947433	4
1STGENCEPH,PSACEPH,VANCOMYCIN	Enterococcus faecium (organism)	0.183758	0
1STGENCEPH,PSACEPH,VANCOMYCIN	Escherichia coli (organism)	0.985941	4
1STGENCEPH,PSACEPH,VANCOMYCIN	Genus Acinetobacter (organism)	0.433586	2
1STGENCEPH,PSACEPH,VANCOMYCIN	Genus Bacteroides (organism)	0	0
1STGENCEPH,PSACEPH,VANCOMYCIN	Genus Haemophilus (organism)	0.985868	4
1STGENCEPH,PSACEPH,VANCOMYCIN	Genus Klebsiella (organism)	0.963427	4
1STGENCEPH,PSACEPH,VANCOMYCIN	Genus Legionella (organism)	0	0
1STGENCEPH,PSACEPH,VANCOMYCIN	Genus Mycoplasma (organism)	0	0
1STGENCEPH,PSACEPH,VANCOMYCIN	Genus Pseudomonas (organism)	0.780473	3
1STGENCEPH,PSACEPH,VANCOMYCIN	Genus Stenotrophomonas (organism)	0.37554	1
1STGENCEPH,PSACEPH,VANCOMYCIN	Other Enterobacteriaceae	0.945099	4
1STGENCEPH,PSACEPH,VANCOMYCIN	Staphylococcus aureus (organism)	0.99806	4
1STGENCEPH,PSACEPH,VANCOMYCIN	Streptococcus pneumoniae (organism)	0.999746	4
1STGENCEPH,PSAFQ	Enterococcus faecalis (organism)	0.51907	2
1STGENCEPH,PSAFQ	Enterococcus faecium (organism)	0.0438533	0
1STGENCEPH,PSAFQ	Escherichia coli (organism)	0.920285	4
1STGENCEPH,PSAFQ	Genus Acinetobacter (organism)	0.427511	2
1STGENCEPH,PSAFQ	Genus Bacteroides (organism)	0.51	2
1STGENCEPH,PSAFQ	Genus Haemophilus (organism)	0.990398	4
1STGENCEPH,PSAFQ	Genus Klebsiella (organism)	0.956772	4
1STGENCEPH,PSAFQ	Genus Legionella (organism)	1	4
1STGENCEPH,PSAFQ	Genus Mycoplasma (organism)	1	4
1STGENCEPH,PSAFQ	Genus Pseudomonas (organism)	0.602338	3
1STGENCEPH,PSAFQ	Genus Stenotrophomonas (organism)	0.740118	3
1STGENCEPH,PSAFQ	Other Enterobacteriaceae	0.794551	3
1STGENCEPH,PSAFQ	Staphylococcus aureus (organism)	0.703387	3
1STGENCEPH,PSAFQ	Streptococcus pneumoniae (organism)	0.991002	4
1STGENCEPH,PSAFQ,VANCOMYCIN	Enterococcus faecalis (organism)	0.974719	4
1STGENCEPH,PSAFQ,VANCOMYCIN	Enterococcus faecium (organism)	0.219553	1
1STGENCEPH,PSAFQ,VANCOMYCIN	Escherichia coli (organism)	0.920285	4
1STGENCEPH,PSAFQ,VANCOMYCIN	Genus Acinetobacter (organism)	0.427511	2
1STGENCEPH,PSAFQ,VANCOMYCIN	Genus Bacteroides (organism)	0.51	2
1STGENCEPH,PSAFQ,VANCOMYCIN	Genus Haemophilus (organism)	0.990398	4
1STGENCEPH,PSAFQ,VANCOMYCIN	Genus Klebsiella (organism)	0.956772	4
1STGENCEPH,PSAFQ,VANCOMYCIN	Genus Legionella (organism)	1	4
1STGENCEPH,PSAFQ,VANCOMYCIN	Genus Mycoplasma (organism)	1	4
1STGENCEPH,PSAFQ,VANCOMYCIN	Genus Pseudomonas (organism)	0.602338	3
1STGENCEPH,PSAFQ,VANCOMYCIN	Genus Stenotrophomonas (organism)	0.740118	3
1STGENCEPH,PSAFQ,VANCOMYCIN	Other Enterobacteriaceae	0.794551	3
1STGENCEPH,PSAFQ,VANCOMYCIN	Staphylococcus aureus (organism)	0.997783	4
1STGENCEPH,PSAFQ,VANCOMYCIN	Streptococcus pneumoniae (organism)	0.99984	4
1STGENCEPH,PSAFQ,VANCOMYCIN,ZOSYN	Enterococcus faecalis (organism)	0.998038	4
1STGENCEPH,PSAFQ,VANCOMYCIN,ZOSYN	Enterococcus faecium (organism)	0.410528	2
1STGENCEPH,PSAFQ,VANCOMYCIN,ZOSYN	Escherichia coli (organism)	0.993863	4
1STGENCEPH,PSAFQ,VANCOMYCIN,ZOSYN	Genus Acinetobacter (organism)	0.656017	3
1STGENCEPH,PSAFQ,VANCOMYCIN,ZOSYN	Genus Bacteroides (organism)	0.985594	4
1STGENCEPH,PSAFQ,VANCOMYCIN,ZOSYN	Genus Haemophilus (organism)	0.999417	4
1STGENCEPH,PSAFQ,VANCOMYCIN,ZOSYN	Genus Klebsiella (organism)	0.99349	4
1STGENCEPH,PSAFQ,VANCOMYCIN,ZOSYN	Genus Legionella (organism)	1	4
1STGENCEPH,PSAFQ,VANCOMYCIN,ZOSYN	Genus Mycoplasma (organism)	1	4
1STGENCEPH,PSAFQ,VANCOMYCIN,ZOSYN	Genus Pseudomonas (organism)	0.929289	4
1STGENCEPH,PSAFQ,VANCOMYCIN,ZOSYN	Genus Stenotrophomonas (organism)	0.765156	3
1STGENCEPH,PSAFQ,VANCOMYCIN,ZOSYN	Other Enterobacteriaceae	0.97032	4
1STGENCEPH,PSAFQ,VANCOMYCIN,ZOSYN	Staphylococcus aureus (organism)	0.99913	4
1STGENCEPH,PSAFQ,VANCOMYCIN,ZOSYN	Streptococcus pneumoniae (organism)	0.999961	4
1STGENCEPH,PSAFQ,ZOSYN	Enterococcus faecalis (organism)	0.962677	4
1STGENCEPH,PSAFQ,ZOSYN	Enterococcus faecium (organism)	0.277822	1
1STGENCEPH,PSAFQ,ZOSYN	Escherichia coli (organism)	0.993863	4
1STGENCEPH,PSAFQ,ZOSYN	Genus Acinetobacter (organism)	0.656017	3
1STGENCEPH,PSAFQ,ZOSYN	Genus Bacteroides (organism)	0.985594	4
1STGENCEPH,PSAFQ,ZOSYN	Genus Haemophilus (organism)	0.999417	4
1STGENCEPH,PSAFQ,ZOSYN	Genus Klebsiella (organism)	0.99349	4
1STGENCEPH,PSAFQ,ZOSYN	Genus Legionella (organism)	1	4
1STGENCEPH,PSAFQ,ZOSYN	Genus Mycoplasma (organism)	1	4
1STGENCEPH,PSAFQ,ZOSYN	Genus Pseudomonas (organism)	0.929289	4
1STGENCEPH,PSAFQ,ZOSYN	Genus Stenotrophomonas (organism)	0.765156	3
1STGENCEPH,PSAFQ,ZOSYN	Other Enterobacteriaceae	0.97032	4
1STGENCEPH,PSAFQ,ZOSYN	Staphylococcus aureus (organism)	0.883635	4
1STGENCEPH,PSAFQ,ZOSYN	Streptococcus pneumoniae (organism)	0.997811	4
1STGENCEPH,SEMISYNTHPCN	Enterococcus faecalis (organism)	0.0167	0
1STGENCEPH,SEMISYNTHPCN	Enterococcus faecium (organism)	0.0254	0
1STGENCEPH,SEMISYNTHPCN	Escherichia coli (organism)	0.813844	4
1STGENCEPH,SEMISYNTHPCN	Genus Acinetobacter (organism)	0.0132182	0
1STGENCEPH,SEMISYNTHPCN	Genus Bacteroides (organism)	0	0
1STGENCEPH,SEMISYNTHPCN	Genus Haemophilus (organism)	0.6905	3
1STGENCEPH,SEMISYNTHPCN	Genus Klebsiella (organism)	0.763526	3
1STGENCEPH,SEMISYNTHPCN	Genus Legionella (organism)	0	0
1STGENCEPH,SEMISYNTHPCN	Genus Mycoplasma (organism)	0	0
1STGENCEPH,SEMISYNTHPCN	Genus Pseudomonas (organism)	0	0
1STGENCEPH,SEMISYNTHPCN	Genus Stenotrophomonas (organism)	0.0143541	0
1STGENCEPH,SEMISYNTHPCN	Other Enterobacteriaceae	0.37081	1
1STGENCEPH,SEMISYNTHPCN	Staphylococcus aureus (organism)	0.630798	3
1STGENCEPH,SEMISYNTHPCN	Streptococcus pneumoniae (organism)	0.948229	4
1STGENCEPH,TETRACYCLINE	Enterococcus faecalis (organism)	0.321116	1
1STGENCEPH,TETRACYCLINE	Enterococcus faecium (organism)	0.480916	2
1STGENCEPH,TETRACYCLINE	Escherichia coli (organism)	0.955248	4
1STGENCEPH,TETRACYCLINE	Genus Acinetobacter (organism)	0.588907	2
1STGENCEPH,TETRACYCLINE	Genus Bacteroides (organism)	0.3103	1
1STGENCEPH,TETRACYCLINE	Genus Haemophilus (organism)	0.948716	4
1STGENCEPH,TETRACYCLINE	Genus Klebsiella (organism)	0.961289	4
1STGENCEPH,TETRACYCLINE	Genus Legionella (organism)	1	4
1STGENCEPH,TETRACYCLINE	Genus Mycoplasma (organism)	1	4
1STGENCEPH,TETRACYCLINE	Genus Pseudomonas (organism)	0	0
1STGENCEPH,TETRACYCLINE	Genus Stenotrophomonas (organism)	0.740479	3
1STGENCEPH,TETRACYCLINE	Other Enterobacteriaceae	0.913235	4
1STGENCEPH,TETRACYCLINE	Staphylococcus aureus (organism)	0.971536	4
1STGENCEPH,TETRACYCLINE	Streptococcus pneumoniae (organism)	0.9572	4
1STGENCEPH,TETRACYCLINE,VANCOMYCIN,ZOSYN	Enterococcus faecalis (organism)	0.997231	4
1STGENCEPH,TETRACYCLINE,VANCOMYCIN,ZOSYN	Enterococcus faecium (organism)	0.679981	3
1STGENCEPH,TETRACYCLINE,VANCOMYCIN,ZOSYN	Escherichia coli (organism)	0.996555	4
1STGENCEPH,TETRACYCLINE,VANCOMYCIN,ZOSYN	Genus Acinetobacter (organism)	0.752993	3
1STGENCEPH,TETRACYCLINE,VANCOMYCIN,ZOSYN	Genus Bacteroides (organism)	0.979723	4
1STGENCEPH,TETRACYCLINE,VANCOMYCIN,ZOSYN	Genus Haemophilus (organism)	0.996886	4
1STGENCEPH,TETRACYCLINE,VANCOMYCIN,ZOSYN	Genus Klebsiella (organism)	0.99417	4
1STGENCEPH,TETRACYCLINE,VANCOMYCIN,ZOSYN	Genus Legionella (organism)	1	4
1STGENCEPH,TETRACYCLINE,VANCOMYCIN,ZOSYN	Genus Mycoplasma (organism)	1	4
1STGENCEPH,TETRACYCLINE,VANCOMYCIN,ZOSYN	Genus Pseudomonas (organism)	0.822183	4
1STGENCEPH,TETRACYCLINE,VANCOMYCIN,ZOSYN	Genus Stenotrophomonas (organism)	0.765483	3
1STGENCEPH,TETRACYCLINE,VANCOMYCIN,ZOSYN	Other Enterobacteriaceae	0.987466	4
1STGENCEPH,TETRACYCLINE,VANCOMYCIN,ZOSYN	Staphylococcus aureus (organism)	0.999917	4
1STGENCEPH,TETRACYCLINE,VANCOMYCIN,ZOSYN	Streptococcus pneumoniae (organism)	0.999815	4
1STGENCEPH,tmpsmx	Enterococcus faecalis (organism)	0	0
1STGENCEPH,TMPSMX	Enterococcus faecalis (organism)	0	0
1STGENCEPH,TMPSMX	Enterococcus faecium (organism)	0	0
1STGENCEPH,tmpsmx	Enterococcus faecium (organism)	0	0
1STGENCEPH,tmpsmx	Escherichia coli (organism)	0.937493	4
1STGENCEPH,TMPSMX	Escherichia coli (organism)	0.937493	4
1STGENCEPH,TMPSMX	Genus Acinetobacter (organism)	0.508312	2
1STGENCEPH,tmpsmx	Genus Acinetobacter (organism)	0.508312	2
1STGENCEPH,tmpsmx	Genus Bacteroides (organism)	0	0
1STGENCEPH,TMPSMX	Genus Bacteroides (organism)	0	0
1STGENCEPH,TMPSMX	Genus Haemophilus (organism)	0.925401	4
1STGENCEPH,tmpsmx	Genus Haemophilus (organism)	0.925401	4
1STGENCEPH,tmpsmx	Genus Klebsiella (organism)	0.957635	4
1STGENCEPH,TMPSMX	Genus Klebsiella (organism)	0.957635	4
1STGENCEPH,TMPSMX	Genus Legionella (organism)	0	0
1STGENCEPH,tmpsmx	Genus Legionella (organism)	0	0
1STGENCEPH,tmpsmx	Genus Mycoplasma (organism)	0	0
1STGENCEPH,TMPSMX	Genus Mycoplasma (organism)	0	0
1STGENCEPH,TMPSMX	Genus Pseudomonas (organism)	0	0
1STGENCEPH,tmpsmx	Genus Pseudomonas (organism)	0	0
1STGENCEPH,tmpsmx	Genus Stenotrophomonas (organism)	0.910283	4
1STGENCEPH,TMPSMX	Genus Stenotrophomonas (organism)	0.910283	4
1STGENCEPH,TMPSMX	Other Enterobacteriaceae	0.830103	4
1STGENCEPH,tmpsmx	Other Enterobacteriaceae	0.830103	4
1STGENCEPH,tmpsmx	Staphylococcus aureus (organism)	0.978356	4
1STGENCEPH,TMPSMX	Staphylococcus aureus (organism)	0.978356	4
1STGENCEPH,TMPSMX	Streptococcus pneumoniae (organism)	0.947195	4
1STGENCEPH,tmpsmx	Streptococcus pneumoniae (organism)	0.947195	4
1STGENCEPH,VANCOMYCIN	Enterococcus faecalis (organism)	0.947433	4
1STGENCEPH,VANCOMYCIN	Enterococcus faecium (organism)	0.183758	0
1STGENCEPH,VANCOMYCIN	Escherichia coli (organism)	0.813844	4
1STGENCEPH,VANCOMYCIN	Genus Acinetobacter (organism)	0.0132182	0
1STGENCEPH,VANCOMYCIN	Genus Bacteroides (organism)	0	0
1STGENCEPH,VANCOMYCIN	Genus Haemophilus (organism)	0.6905	3
1STGENCEPH,VANCOMYCIN	Genus Klebsiella (organism)	0.763526	3
1STGENCEPH,VANCOMYCIN	Genus Legionella (organism)	0	0
1STGENCEPH,VANCOMYCIN	Genus Mycoplasma (organism)	0	0
1STGENCEPH,VANCOMYCIN	Genus Pseudomonas (organism)	0	0
1STGENCEPH,VANCOMYCIN	Genus Stenotrophomonas (organism)	0.0143541	0
1STGENCEPH,VANCOMYCIN	Other Enterobacteriaceae	0.37081	1
1STGENCEPH,VANCOMYCIN	Staphylococcus aureus (organism)	0.995952	4
1STGENCEPH,VANCOMYCIN	Streptococcus pneumoniae (organism)	0.996622	4
1STGENCEPH,VANCOMYCIN,ZOSYN	Enterococcus faecalis (organism)	0.995921	4
1STGENCEPH,VANCOMYCIN,ZOSYN	Enterococcus faecium (organism)	0.383492	1
1STGENCEPH,VANCOMYCIN,ZOSYN	Escherichia coli (organism)	0.985668	4
1STGENCEPH,VANCOMYCIN,ZOSYN	Genus Acinetobacter (organism)	0.407087	2
1STGENCEPH,VANCOMYCIN,ZOSYN	Genus Bacteroides (organism)	0.9706	4
1STGENCEPH,VANCOMYCIN,ZOSYN	Genus Haemophilus (organism)	0.981209	4
1STGENCEPH,VANCOMYCIN,ZOSYN	Genus Klebsiella (organism)	0.964387	4
1STGENCEPH,VANCOMYCIN,ZOSYN	Genus Legionella (organism)	0	0
1STGENCEPH,VANCOMYCIN,ZOSYN	Genus Mycoplasma (organism)	0	0
1STGENCEPH,VANCOMYCIN,ZOSYN	Genus Pseudomonas (organism)	0.822183	4
1STGENCEPH,VANCOMYCIN,ZOSYN	Genus Stenotrophomonas (organism)	0.109317	0
1STGENCEPH,VANCOMYCIN,ZOSYN	Other Enterobacteriaceae	0.909106	4
1STGENCEPH,VANCOMYCIN,ZOSYN	Staphylococcus aureus (organism)	0.998412	4
1STGENCEPH,VANCOMYCIN,ZOSYN	Streptococcus pneumoniae (organism)	0.999178	4
1STGENCEPH,ZOSYN	Enterococcus faecalis (organism)	0.922395	4
1STGENCEPH,ZOSYN	Enterococcus faecium (organism)	0.2447	1
1STGENCEPH,ZOSYN	Escherichia coli (organism)	0.985668	4
1STGENCEPH,ZOSYN	Genus Acinetobacter (organism)	0.407087	2
1STGENCEPH,ZOSYN	Genus Bacteroides (organism)	0.9706	4
1STGENCEPH,ZOSYN	Genus Haemophilus (organism)	0.981209	4
1STGENCEPH,ZOSYN	Genus Klebsiella (organism)	0.964387	4
1STGENCEPH,ZOSYN	Genus Legionella (organism)	0	0
1STGENCEPH,ZOSYN	Genus Mycoplasma (organism)	0	0
1STGENCEPH,ZOSYN	Genus Pseudomonas (organism)	0.822183	4
1STGENCEPH,ZOSYN	Genus Stenotrophomonas (organism)	0.109317	0
1STGENCEPH,ZOSYN	Other Enterobacteriaceae	0.909106	4
1STGENCEPH,ZOSYN	Staphylococcus aureus (organism)	0.787552	3
1STGENCEPH,ZOSYN	Streptococcus pneumoniae (organism)	0.953668	4
2NDGENCEPH	Enterococcus faecalis (organism)	0	0
2NDGENCEPH	Enterococcus faecium (organism)	0	0
2NDGENCEPH	Escherichia coli (organism)	0.9068	4
2NDGENCEPH	Genus Acinetobacter (organism)	0.0833	0
2NDGENCEPH	Genus Bacteroides (organism)	0	0
2NDGENCEPH	Genus Haemophilus (organism)	0.9374	4
2NDGENCEPH	Genus Klebsiella (organism)	0.8621	4
2NDGENCEPH	Genus Legionella (organism)	0	0
2NDGENCEPH	Genus Mycoplasma (organism)	0	0
2NDGENCEPH	Genus Pseudomonas (organism)	0	0
2NDGENCEPH	Genus Stenotrophomonas (organism)	0.0714	0
2NDGENCEPH	Other Enterobacteriaceae	0.8945	4
2NDGENCEPH	Staphylococcus aureus (organism)	0.4784	2
2NDGENCEPH	Streptococcus pneumoniae (organism)	0.7836	3
2NDGENCEPH,3RDGENCEPH,MACROLIDE	Enterococcus faecalis (organism)	0.02	0
2NDGENCEPH,3RDGENCEPH,MACROLIDE	Enterococcus faecium (organism)	0.0434	0
2NDGENCEPH,3RDGENCEPH,MACROLIDE	Escherichia coli (organism)	0.991632	4
2NDGENCEPH,3RDGENCEPH,MACROLIDE	Genus Acinetobacter (organism)	0.237562	1
2NDGENCEPH,3RDGENCEPH,MACROLIDE	Genus Bacteroides (organism)	0.368819	1
2NDGENCEPH,3RDGENCEPH,MACROLIDE	Genus Haemophilus (organism)	0.999842	4
2NDGENCEPH,3RDGENCEPH,MACROLIDE	Genus Klebsiella (organism)	0.975677	4
2NDGENCEPH,3RDGENCEPH,MACROLIDE	Genus Legionella (organism)	1	4
2NDGENCEPH,3RDGENCEPH,MACROLIDE	Genus Mycoplasma (organism)	1	4
2NDGENCEPH,3RDGENCEPH,MACROLIDE	Genus Pseudomonas (organism)	0	0
2NDGENCEPH,3RDGENCEPH,MACROLIDE	Genus Stenotrophomonas (organism)	0.100162	0
2NDGENCEPH,3RDGENCEPH,MACROLIDE	Other Enterobacteriaceae	0.985294	4
2NDGENCEPH,3RDGENCEPH,MACROLIDE	Staphylococcus aureus (organism)	0.810795	4
2NDGENCEPH,3RDGENCEPH,MACROLIDE	Streptococcus pneumoniae (organism)	0.990878	4
2NDGENCEPH,MACROLIDE	Enterococcus faecalis (organism)	0.02	0
2NDGENCEPH,MACROLIDE	Enterococcus faecium (organism)	0.0434	0
2NDGENCEPH,MACROLIDE	Escherichia coli (organism)	0.9068	4
2NDGENCEPH,MACROLIDE	Genus Acinetobacter (organism)	0.0833	0
2NDGENCEPH,MACROLIDE	Genus Bacteroides (organism)	0.0645	0
2NDGENCEPH,MACROLIDE	Genus Haemophilus (organism)	0.993622	4
2NDGENCEPH,MACROLIDE	Genus Klebsiella (organism)	0.8621	4
2NDGENCEPH,MACROLIDE	Genus Legionella (organism)	1	4
2NDGENCEPH,MACROLIDE	Genus Mycoplasma (organism)	1	4
2NDGENCEPH,MACROLIDE	Genus Pseudomonas (organism)	0	0
2NDGENCEPH,MACROLIDE	Genus Stenotrophomonas (organism)	0.0714	0
2NDGENCEPH,MACROLIDE	Other Enterobacteriaceae	0.8945	4
2NDGENCEPH,MACROLIDE	Staphylococcus aureus (organism)	0.644209	3
2NDGENCEPH,MACROLIDE	Streptococcus pneumoniae (organism)	0.913888	4
3RDGENCEPH	Enterococcus faecalis (organism)	0	0
3RDGENCEPH	Enterococcus faecium (organism)	0	0
3RDGENCEPH	Escherichia coli (organism)	0.910215	4
3RDGENCEPH	Genus Acinetobacter (organism)	0.16828	0
3RDGENCEPH	Genus Bacteroides (organism)	0.325301	1
3RDGENCEPH	Genus Haemophilus (organism)	0.975159	4
3RDGENCEPH	Genus Klebsiella (organism)	0.823622	4
3RDGENCEPH	Genus Legionella (organism)	0	0
3RDGENCEPH	Genus Mycoplasma (organism)	0	0
3RDGENCEPH	Genus Pseudomonas (organism)	0	0
3RDGENCEPH	Genus Stenotrophomonas (organism)	0.0309735	0
3RDGENCEPH	Other Enterobacteriaceae	0.860608	4
3RDGENCEPH	Staphylococcus aureus (organism)	0.468212	2
3RDGENCEPH	Streptococcus pneumoniae (organism)	0.894067	4
3RDGENCEPH,3RDGENCEPH	Enterococcus faecalis (organism)	0	0
3RDGENCEPH,3RDGENCEPH	Enterococcus faecium (organism)	0	0
3RDGENCEPH,3RDGENCEPH	Escherichia coli (organism)	0.910215	4
3RDGENCEPH,3RDGENCEPH	Genus Acinetobacter (organism)	0.16828	0
3RDGENCEPH,3RDGENCEPH	Genus Bacteroides (organism)	0.325301	1
3RDGENCEPH,3RDGENCEPH	Genus Haemophilus (organism)	0.975159	4
3RDGENCEPH,3RDGENCEPH	Genus Klebsiella (organism)	0.823622	4
3RDGENCEPH,3RDGENCEPH	Genus Legionella (organism)	0	0
3RDGENCEPH,3RDGENCEPH	Genus Mycoplasma (organism)	0	0
3RDGENCEPH,3RDGENCEPH	Genus Pseudomonas (organism)	0	0
3RDGENCEPH,3RDGENCEPH	Genus Stenotrophomonas (organism)	0.0309735	0
3RDGENCEPH,3RDGENCEPH	Other Enterobacteriaceae	0.860608	4
3RDGENCEPH,3RDGENCEPH	Staphylococcus aureus (organism)	0.468212	2
3RDGENCEPH,3RDGENCEPH	Streptococcus pneumoniae (organism)	0.894067	4
3RDGENCEPH,3RDGENCEPH,MACROLIDE	Enterococcus faecalis (organism)	0.02	0
3RDGENCEPH,3RDGENCEPH,MACROLIDE	Enterococcus faecium (organism)	0.0434	0
3RDGENCEPH,3RDGENCEPH,MACROLIDE	Escherichia coli (organism)	0.910215	4
3RDGENCEPH,3RDGENCEPH,MACROLIDE	Genus Acinetobacter (organism)	0.16828	0
3RDGENCEPH,3RDGENCEPH,MACROLIDE	Genus Bacteroides (organism)	0.368819	1
3RDGENCEPH,3RDGENCEPH,MACROLIDE	Genus Haemophilus (organism)	0.997469	4
3RDGENCEPH,3RDGENCEPH,MACROLIDE	Genus Klebsiella (organism)	0.823622	4
3RDGENCEPH,3RDGENCEPH,MACROLIDE	Genus Legionella (organism)	1	4
3RDGENCEPH,3RDGENCEPH,MACROLIDE	Genus Mycoplasma (organism)	1	4
3RDGENCEPH,3RDGENCEPH,MACROLIDE	Genus Pseudomonas (organism)	0	0
3RDGENCEPH,3RDGENCEPH,MACROLIDE	Genus Stenotrophomonas (organism)	0.0309735	0
3RDGENCEPH,3RDGENCEPH,MACROLIDE	Other Enterobacteriaceae	0.860608	4
3RDGENCEPH,3RDGENCEPH,MACROLIDE	Staphylococcus aureus (organism)	0.637259	3
3RDGENCEPH,3RDGENCEPH,MACROLIDE	Streptococcus pneumoniae (organism)	0.957846	4
3RDGENCEPH,3RDGENCEPH,PSAFQ	Enterococcus faecalis (organism)	0.51907	2
3RDGENCEPH,3RDGENCEPH,PSAFQ	Enterococcus faecium (organism)	0.0438533	0
3RDGENCEPH,3RDGENCEPH,PSAFQ	Escherichia coli (organism)	0.961553	4
3RDGENCEPH,3RDGENCEPH,PSAFQ	Genus Acinetobacter (organism)	0.517471	2
3RDGENCEPH,3RDGENCEPH,PSAFQ	Genus Bacteroides (organism)	0.669397	3
3RDGENCEPH,3RDGENCEPH,PSAFQ	Genus Haemophilus (organism)	0.999229	4
3RDGENCEPH,3RDGENCEPH,PSAFQ	Genus Klebsiella (organism)	0.967758	4
3RDGENCEPH,3RDGENCEPH,PSAFQ	Genus Legionella (organism)	1	4
3RDGENCEPH,3RDGENCEPH,PSAFQ	Genus Mycoplasma (organism)	1	4
3RDGENCEPH,3RDGENCEPH,PSAFQ	Genus Pseudomonas (organism)	0.602338	3
3RDGENCEPH,3RDGENCEPH,PSAFQ	Genus Stenotrophomonas (organism)	0.7445	3
3RDGENCEPH,3RDGENCEPH,PSAFQ	Other Enterobacteriaceae	0.954484	4
3RDGENCEPH,3RDGENCEPH,PSAFQ	Staphylococcus aureus (organism)	0.708722	3
3RDGENCEPH,3RDGENCEPH,PSAFQ	Streptococcus pneumoniae (organism)	0.994996	4
3RDGENCEPH,AMIKACIN,MACROLIDE,PSACEPH,VANCOMYCIN	Enterococcus faecalis (organism)	0.948484	4
3RDGENCEPH,AMIKACIN,MACROLIDE,PSACEPH,VANCOMYCIN	Enterococcus faecium (organism)	0.219183	1
3RDGENCEPH,AMIKACIN,MACROLIDE,PSACEPH,VANCOMYCIN	Escherichia coli (organism)	0.999891	4
3RDGENCEPH,AMIKACIN,MACROLIDE,PSACEPH,VANCOMYCIN	Genus Acinetobacter (organism)	0.854809	4
3RDGENCEPH,AMIKACIN,MACROLIDE,PSACEPH,VANCOMYCIN	Genus Bacteroides (organism)	0.368819	1
3RDGENCEPH,AMIKACIN,MACROLIDE,PSACEPH,VANCOMYCIN	Genus Haemophilus (organism)	0.999994	4
3RDGENCEPH,AMIKACIN,MACROLIDE,PSACEPH,VANCOMYCIN	Genus Klebsiella (organism)	0.998138	4
3RDGENCEPH,AMIKACIN,MACROLIDE,PSACEPH,VANCOMYCIN	Genus Legionella (organism)	1	4
3RDGENCEPH,AMIKACIN,MACROLIDE,PSACEPH,VANCOMYCIN	Genus Mycoplasma (organism)	1	4
3RDGENCEPH,AMIKACIN,MACROLIDE,PSACEPH,VANCOMYCIN	Genus Pseudomonas (organism)	0.981739	4
3RDGENCEPH,AMIKACIN,MACROLIDE,PSACEPH,VANCOMYCIN	Genus Stenotrophomonas (organism)	0.601193	3
3RDGENCEPH,AMIKACIN,MACROLIDE,PSACEPH,VANCOMYCIN	Other Enterobacteriaceae	0.999802	4
3RDGENCEPH,AMIKACIN,MACROLIDE,PSACEPH,VANCOMYCIN	Staphylococcus aureus (organism)	0.999526	4
3RDGENCEPH,AMIKACIN,MACROLIDE,PSACEPH,VANCOMYCIN	Streptococcus pneumoniae (organism)	0.999944	4
3RDGENCEPH,AMIKACIN,MACROLIDE,PSAFQ	Enterococcus faecalis (organism)	0.528689	2
3RDGENCEPH,AMIKACIN,MACROLIDE,PSAFQ	Enterococcus faecium (organism)	0.0853501	0
3RDGENCEPH,AMIKACIN,MACROLIDE,PSAFQ	Escherichia coli (organism)	0.999383	4
3RDGENCEPH,AMIKACIN,MACROLIDE,PSAFQ	Genus Acinetobacter (organism)	0.853251	4
3RDGENCEPH,AMIKACIN,MACROLIDE,PSAFQ	Genus Bacteroides (organism)	0.690721	3
3RDGENCEPH,AMIKACIN,MACROLIDE,PSAFQ	Genus Haemophilus (organism)	0.999996	4
3RDGENCEPH,AMIKACIN,MACROLIDE,PSAFQ	Genus Klebsiella (organism)	0.997799	4
3RDGENCEPH,AMIKACIN,MACROLIDE,PSAFQ	Genus Legionella (organism)	1	4
3RDGENCEPH,AMIKACIN,MACROLIDE,PSAFQ	Genus Mycoplasma (organism)	1	4
3RDGENCEPH,AMIKACIN,MACROLIDE,PSAFQ	Genus Pseudomonas (organism)	0.966921	4
3RDGENCEPH,AMIKACIN,MACROLIDE,PSAFQ	Genus Stenotrophomonas (organism)	0.834028	4
3RDGENCEPH,AMIKACIN,MACROLIDE,PSAFQ	Other Enterobacteriaceae	0.999258	4
3RDGENCEPH,AMIKACIN,MACROLIDE,PSAFQ	Staphylococcus aureus (organism)	0.927507	4
3RDGENCEPH,AMIKACIN,MACROLIDE,PSAFQ	Streptococcus pneumoniae (organism)	0.998009	4
3RDGENCEPH,AMIKACIN,tmpsmx,VANCOMYCIN	Enterococcus faecalis (organism)	0.947433	4
3RDGENCEPH,AMIKACIN,TMPSMX,VANCOMYCIN	Enterococcus faecalis (organism)	0.947433	4
3RDGENCEPH,AMIKACIN,TMPSMX,VANCOMYCIN	Enterococcus faecium (organism)	0.183758	0
3RDGENCEPH,AMIKACIN,tmpsmx,VANCOMYCIN	Enterococcus faecium (organism)	0.183758	0
3RDGENCEPH,AMIKACIN,tmpsmx,VANCOMYCIN	Escherichia coli (organism)	0.999516	4
3RDGENCEPH,AMIKACIN,TMPSMX,VANCOMYCIN	Escherichia coli (organism)	0.999516	4
3RDGENCEPH,AMIKACIN,TMPSMX,VANCOMYCIN	Genus Acinetobacter (organism)	0.873964	4
3RDGENCEPH,AMIKACIN,tmpsmx,VANCOMYCIN	Genus Acinetobacter (organism)	0.873964	4
3RDGENCEPH,AMIKACIN,tmpsmx,VANCOMYCIN	Genus Bacteroides (organism)	0.325301	1
3RDGENCEPH,AMIKACIN,TMPSMX,VANCOMYCIN	Genus Bacteroides (organism)	0.325301	1
3RDGENCEPH,AMIKACIN,TMPSMX,VANCOMYCIN	Genus Haemophilus (organism)	0.999665	4
3RDGENCEPH,AMIKACIN,tmpsmx,VANCOMYCIN	Genus Haemophilus (organism)	0.999665	4
3RDGENCEPH,AMIKACIN,tmpsmx,VANCOMYCIN	Genus Klebsiella (organism)	0.997843	4
3RDGENCEPH,AMIKACIN,TMPSMX,VANCOMYCIN	Genus Klebsiella (organism)	0.997843	4
3RDGENCEPH,AMIKACIN,TMPSMX,VANCOMYCIN	Genus Legionella (organism)	1	4
3RDGENCEPH,AMIKACIN,tmpsmx,VANCOMYCIN	Genus Legionella (organism)	1	4
3RDGENCEPH,AMIKACIN,tmpsmx,VANCOMYCIN	Genus Mycoplasma (organism)	0	0
3RDGENCEPH,AMIKACIN,TMPSMX,VANCOMYCIN	Genus Mycoplasma (organism)	0	0
3RDGENCEPH,AMIKACIN,TMPSMX,VANCOMYCIN	Genus Pseudomonas (organism)	0.916816	4
3RDGENCEPH,AMIKACIN,tmpsmx,VANCOMYCIN	Genus Pseudomonas (organism)	0.916816	4
3RDGENCEPH,AMIKACIN,tmpsmx,VANCOMYCIN	Genus Stenotrophomonas (organism)	0.942703	4
3RDGENCEPH,AMIKACIN,TMPSMX,VANCOMYCIN	Genus Stenotrophomonas (organism)	0.942703	4
3RDGENCEPH,AMIKACIN,TMPSMX,VANCOMYCIN	Other Enterobacteriaceae	0.999386	4
3RDGENCEPH,AMIKACIN,tmpsmx,VANCOMYCIN	Other Enterobacteriaceae	0.999386	4
3RDGENCEPH,AMIKACIN,tmpsmx,VANCOMYCIN	Staphylococcus aureus (organism)	0.999942	4
3RDGENCEPH,AMIKACIN,TMPSMX,VANCOMYCIN	Staphylococcus aureus (organism)	0.999942	4
3RDGENCEPH,AMIKACIN,TMPSMX,VANCOMYCIN	Streptococcus pneumoniae (organism)	0.999479	4
3RDGENCEPH,AMIKACIN,tmpsmx,VANCOMYCIN	Streptococcus pneumoniae (organism)	0.999479	4
3RDGENCEPH,AMINOBLI	Enterococcus faecalis (organism)	0.951708	4
3RDGENCEPH,AMINOBLI	Enterococcus faecium (organism)	0.154229	0
3RDGENCEPH,AMINOBLI	Escherichia coli (organism)	0.956905	4
3RDGENCEPH,AMINOBLI	Genus Acinetobacter (organism)	0.711965	3
3RDGENCEPH,AMINOBLI	Genus Bacteroides (organism)	0.874208	4
3RDGENCEPH,AMINOBLI	Genus Haemophilus (organism)	0.99676	4
3RDGENCEPH,AMINOBLI	Genus Klebsiella (organism)	0.951236	4
3RDGENCEPH,AMINOBLI	Genus Legionella (organism)	0	0
3RDGENCEPH,AMINOBLI	Genus Mycoplasma (organism)	0	0
3RDGENCEPH,AMINOBLI	Genus Pseudomonas (organism)	0	0
3RDGENCEPH,AMINOBLI	Genus Stenotrophomonas (organism)	0.0489184	0
3RDGENCEPH,AMINOBLI	Other Enterobacteriaceae	0.930828	4
3RDGENCEPH,AMINOBLI	Staphylococcus aureus (organism)	0.710764	3
3RDGENCEPH,AMINOBLI	Streptococcus pneumoniae (organism)	0.97819	4
3RDGENCEPH,AMINOBLI,CLINDAMYCIN,MACROLIDE	Enterococcus faecalis (organism)	0.952674	4
3RDGENCEPH,AMINOBLI,CLINDAMYCIN,MACROLIDE	Enterococcus faecium (organism)	0.190935	0
3RDGENCEPH,AMINOBLI,CLINDAMYCIN,MACROLIDE	Escherichia coli (organism)	0.956905	4
3RDGENCEPH,AMINOBLI,CLINDAMYCIN,MACROLIDE	Genus Acinetobacter (organism)	0.711965	3
3RDGENCEPH,AMINOBLI,CLINDAMYCIN,MACROLIDE	Genus Bacteroides (organism)	0.954383	4
3RDGENCEPH,AMINOBLI,CLINDAMYCIN,MACROLIDE	Genus Haemophilus (organism)	0.99967	4
3RDGENCEPH,AMINOBLI,CLINDAMYCIN,MACROLIDE	Genus Klebsiella (organism)	0.951236	4
3RDGENCEPH,AMINOBLI,CLINDAMYCIN,MACROLIDE	Genus Legionella (organism)	1	4
3RDGENCEPH,AMINOBLI,CLINDAMYCIN,MACROLIDE	Genus Mycoplasma (organism)	1	4
3RDGENCEPH,AMINOBLI,CLINDAMYCIN,MACROLIDE	Genus Pseudomonas (organism)	0	0
3RDGENCEPH,AMINOBLI,CLINDAMYCIN,MACROLIDE	Genus Stenotrophomonas (organism)	0.0489184	0
3RDGENCEPH,AMINOBLI,CLINDAMYCIN,MACROLIDE	Other Enterobacteriaceae	0.930828	4
3RDGENCEPH,AMINOBLI,CLINDAMYCIN,MACROLIDE	Staphylococcus aureus (organism)	0.928427	4
3RDGENCEPH,AMINOBLI,CLINDAMYCIN,MACROLIDE	Streptococcus pneumoniae (organism)	0.998343	4
3RDGENCEPH,AMINOBLI,MACROLIDE	Enterococcus faecalis (organism)	0.952674	4
3RDGENCEPH,AMINOBLI,MACROLIDE	Enterococcus faecium (organism)	0.190935	0
3RDGENCEPH,AMINOBLI,MACROLIDE	Escherichia coli (organism)	0.956905	4
3RDGENCEPH,AMINOBLI,MACROLIDE	Genus Acinetobacter (organism)	0.711965	3
3RDGENCEPH,AMINOBLI,MACROLIDE	Genus Bacteroides (organism)	0.882322	4
3RDGENCEPH,AMINOBLI,MACROLIDE	Genus Haemophilus (organism)	0.99967	4
3RDGENCEPH,AMINOBLI,MACROLIDE	Genus Klebsiella (organism)	0.951236	4
3RDGENCEPH,AMINOBLI,MACROLIDE	Genus Legionella (organism)	1	4
3RDGENCEPH,AMINOBLI,MACROLIDE	Genus Mycoplasma (organism)	1	4
3RDGENCEPH,AMINOBLI,MACROLIDE	Genus Pseudomonas (organism)	0	0
3RDGENCEPH,AMINOBLI,MACROLIDE	Genus Stenotrophomonas (organism)	0.0489184	0
3RDGENCEPH,AMINOBLI,MACROLIDE	Other Enterobacteriaceae	0.930828	4
3RDGENCEPH,AMINOBLI,MACROLIDE	Staphylococcus aureus (organism)	0.802708	4
3RDGENCEPH,AMINOBLI,MACROLIDE	Streptococcus pneumoniae (organism)	0.991321	4
3RDGENCEPH,AMINOBLI,TETRACYCLINE	Enterococcus faecalis (organism)	0.967215	4
3RDGENCEPH,AMINOBLI,TETRACYCLINE	Enterococcus faecium (organism)	0.560974	2
3RDGENCEPH,AMINOBLI,TETRACYCLINE	Escherichia coli (organism)	0.98964	4
3RDGENCEPH,AMINOBLI,TETRACYCLINE	Genus Acinetobacter (organism)	0.880004	4
3RDGENCEPH,AMINOBLI,TETRACYCLINE	Genus Bacteroides (organism)	0.913242	4
3RDGENCEPH,AMINOBLI,TETRACYCLINE	Genus Haemophilus (organism)	0.999463	4
3RDGENCEPH,AMINOBLI,TETRACYCLINE	Genus Klebsiella (organism)	0.992017	4
3RDGENCEPH,AMINOBLI,TETRACYCLINE	Genus Legionella (organism)	1	4
3RDGENCEPH,AMINOBLI,TETRACYCLINE	Genus Mycoplasma (organism)	1	4
3RDGENCEPH,AMINOBLI,TETRACYCLINE	Genus Pseudomonas (organism)	0	0
3RDGENCEPH,AMINOBLI,TETRACYCLINE	Genus Stenotrophomonas (organism)	0.74958	3
3RDGENCEPH,AMINOBLI,TETRACYCLINE	Other Enterobacteriaceae	0.990461	4
3RDGENCEPH,AMINOBLI,TETRACYCLINE	Staphylococcus aureus (organism)	0.984797	4
3RDGENCEPH,AMINOBLI,TETRACYCLINE	Streptococcus pneumoniae (organism)	0.995099	4
3RDGENCEPH,AMINOBLI,VANCOMYCIN	Enterococcus faecalis (organism)	0.997461	4
3RDGENCEPH,AMINOBLI,VANCOMYCIN	Enterococcus faecium (organism)	0.309646	1
3RDGENCEPH,AMINOBLI,VANCOMYCIN	Escherichia coli (organism)	0.956905	4
3RDGENCEPH,AMINOBLI,VANCOMYCIN	Genus Acinetobacter (organism)	0.711965	3
3RDGENCEPH,AMINOBLI,VANCOMYCIN	Genus Bacteroides (organism)	0.874208	4
3RDGENCEPH,AMINOBLI,VANCOMYCIN	Genus Haemophilus (organism)	0.99676	4
3RDGENCEPH,AMINOBLI,VANCOMYCIN	Genus Klebsiella (organism)	0.951236	4
3RDGENCEPH,AMINOBLI,VANCOMYCIN	Genus Legionella (organism)	0	0
3RDGENCEPH,AMINOBLI,VANCOMYCIN	Genus Mycoplasma (organism)	0	0
3RDGENCEPH,AMINOBLI,VANCOMYCIN	Genus Pseudomonas (organism)	0	0
3RDGENCEPH,AMINOBLI,VANCOMYCIN	Genus Stenotrophomonas (organism)	0.0489184	0
3RDGENCEPH,AMINOBLI,VANCOMYCIN	Other Enterobacteriaceae	0.930828	4
3RDGENCEPH,AMINOBLI,VANCOMYCIN	Staphylococcus aureus (organism)	0.997838	4
3RDGENCEPH,AMINOBLI,VANCOMYCIN	Streptococcus pneumoniae (organism)	0.999613	4
3RDGENCEPH,AMINOGLYCOSIDES	Enterococcus faecalis (organism)	0	0
3RDGENCEPH,AMINOGLYCOSIDES	Enterococcus faecium (organism)	0	0
3RDGENCEPH,AMINOGLYCOSIDES	Escherichia coli (organism)	0.985024	4
3RDGENCEPH,AMINOGLYCOSIDES	Genus Acinetobacter (organism)	0.687064	3
3RDGENCEPH,AMINOGLYCOSIDES	Genus Bacteroides (organism)	0.325301	1
3RDGENCEPH,AMINOGLYCOSIDES	Genus Haemophilus (organism)	1	4
3RDGENCEPH,AMINOGLYCOSIDES	Genus Klebsiella (organism)	0.977525	4
3RDGENCEPH,AMINOGLYCOSIDES	Genus Legionella (organism)	1	4
3RDGENCEPH,AMINOGLYCOSIDES	Genus Mycoplasma (organism)	0	0
3RDGENCEPH,AMINOGLYCOSIDES	Genus Pseudomonas (organism)	0.796441	3
3RDGENCEPH,AMINOGLYCOSIDES	Genus Stenotrophomonas (organism)	0.302205	1
3RDGENCEPH,AMINOGLYCOSIDES	Other Enterobacteriaceae	0.979133	4
3RDGENCEPH,AMINOGLYCOSIDES	Staphylococcus aureus (organism)	0.969103	4
3RDGENCEPH,AMINOGLYCOSIDES	Streptococcus pneumoniae (organism)	0.894067	4
3RDGENCEPH,AMINOGLYCOSIDES,CLINDAMYCIN	Enterococcus faecalis (organism)	0	0
3RDGENCEPH,AMINOGLYCOSIDES,CLINDAMYCIN	Enterococcus faecium (organism)	0	0
3RDGENCEPH,AMINOGLYCOSIDES,CLINDAMYCIN	Escherichia coli (organism)	0.985024	4
3RDGENCEPH,AMINOGLYCOSIDES,CLINDAMYCIN	Genus Acinetobacter (organism)	0.687064	3
3RDGENCEPH,AMINOGLYCOSIDES,CLINDAMYCIN	Genus Bacteroides (organism)	0.73846	3
3RDGENCEPH,AMINOGLYCOSIDES,CLINDAMYCIN	Genus Haemophilus (organism)	1	4
3RDGENCEPH,AMINOGLYCOSIDES,CLINDAMYCIN	Genus Klebsiella (organism)	0.977525	4
3RDGENCEPH,AMINOGLYCOSIDES,CLINDAMYCIN	Genus Legionella (organism)	1	4
3RDGENCEPH,AMINOGLYCOSIDES,CLINDAMYCIN	Genus Mycoplasma (organism)	0	0
3RDGENCEPH,AMINOGLYCOSIDES,CLINDAMYCIN	Genus Pseudomonas (organism)	0.796441	3
3RDGENCEPH,AMINOGLYCOSIDES,CLINDAMYCIN	Genus Stenotrophomonas (organism)	0.302205	1
3RDGENCEPH,AMINOGLYCOSIDES,CLINDAMYCIN	Other Enterobacteriaceae	0.979133	4
3RDGENCEPH,AMINOGLYCOSIDES,CLINDAMYCIN	Staphylococcus aureus (organism)	0.988791	4
3RDGENCEPH,AMINOGLYCOSIDES,CLINDAMYCIN	Streptococcus pneumoniae (organism)	0.979769	4
3RDGENCEPH,AMINOGLYCOSIDES,CLINDAMYCIN,MACROLIDE	Enterococcus faecalis (organism)	0.02	0
3RDGENCEPH,AMINOGLYCOSIDES,CLINDAMYCIN,MACROLIDE	Enterococcus faecium (organism)	0.0434	0
3RDGENCEPH,AMINOGLYCOSIDES,CLINDAMYCIN,MACROLIDE	Escherichia coli (organism)	0.985024	4
3RDGENCEPH,AMINOGLYCOSIDES,CLINDAMYCIN,MACROLIDE	Genus Acinetobacter (organism)	0.687064	3
3RDGENCEPH,AMINOGLYCOSIDES,CLINDAMYCIN,MACROLIDE	Genus Bacteroides (organism)	0.755329	3
3RDGENCEPH,AMINOGLYCOSIDES,CLINDAMYCIN,MACROLIDE	Genus Haemophilus (organism)	1	4
3RDGENCEPH,AMINOGLYCOSIDES,CLINDAMYCIN,MACROLIDE	Genus Klebsiella (organism)	0.977525	4
3RDGENCEPH,AMINOGLYCOSIDES,CLINDAMYCIN,MACROLIDE	Genus Legionella (organism)	1	4
3RDGENCEPH,AMINOGLYCOSIDES,CLINDAMYCIN,MACROLIDE	Genus Mycoplasma (organism)	1	4
3RDGENCEPH,AMINOGLYCOSIDES,CLINDAMYCIN,MACROLIDE	Genus Pseudomonas (organism)	0.796441	3
3RDGENCEPH,AMINOGLYCOSIDES,CLINDAMYCIN,MACROLIDE	Genus Stenotrophomonas (organism)	0.302205	1
3RDGENCEPH,AMINOGLYCOSIDES,CLINDAMYCIN,MACROLIDE	Other Enterobacteriaceae	0.979133	4
3RDGENCEPH,AMINOGLYCOSIDES,CLINDAMYCIN,MACROLIDE	Staphylococcus aureus (organism)	0.992354	4
3RDGENCEPH,AMINOGLYCOSIDES,CLINDAMYCIN,MACROLIDE	Streptococcus pneumoniae (organism)	0.991949	4
3RDGENCEPH,AMINOGLYCOSIDES,CLINDAMYCIN,SEMISYNTHPCN	Enterococcus faecalis (organism)	0.0167	0
3RDGENCEPH,AMINOGLYCOSIDES,CLINDAMYCIN,SEMISYNTHPCN	Enterococcus faecium (organism)	0.0254	0
3RDGENCEPH,AMINOGLYCOSIDES,CLINDAMYCIN,SEMISYNTHPCN	Escherichia coli (organism)	0.985024	4
3RDGENCEPH,AMINOGLYCOSIDES,CLINDAMYCIN,SEMISYNTHPCN	Genus Acinetobacter (organism)	0.687064	3
3RDGENCEPH,AMINOGLYCOSIDES,CLINDAMYCIN,SEMISYNTHPCN	Genus Bacteroides (organism)	0.73846	3
3RDGENCEPH,AMINOGLYCOSIDES,CLINDAMYCIN,SEMISYNTHPCN	Genus Haemophilus (organism)	1	4
3RDGENCEPH,AMINOGLYCOSIDES,CLINDAMYCIN,SEMISYNTHPCN	Genus Klebsiella (organism)	0.977525	4
3RDGENCEPH,AMINOGLYCOSIDES,CLINDAMYCIN,SEMISYNTHPCN	Genus Legionella (organism)	1	4
3RDGENCEPH,AMINOGLYCOSIDES,CLINDAMYCIN,SEMISYNTHPCN	Genus Mycoplasma (organism)	0	0
3RDGENCEPH,AMINOGLYCOSIDES,CLINDAMYCIN,SEMISYNTHPCN	Genus Pseudomonas (organism)	0.796441	3
3RDGENCEPH,AMINOGLYCOSIDES,CLINDAMYCIN,SEMISYNTHPCN	Genus Stenotrophomonas (organism)	0.302205	1
3RDGENCEPH,AMINOGLYCOSIDES,CLINDAMYCIN,SEMISYNTHPCN	Other Enterobacteriaceae	0.979133	4
3RDGENCEPH,AMINOGLYCOSIDES,CLINDAMYCIN,SEMISYNTHPCN	Staphylococcus aureus (organism)	0.992358	4
3RDGENCEPH,AMINOGLYCOSIDES,CLINDAMYCIN,SEMISYNTHPCN	Streptococcus pneumoniae (organism)	0.994501	4
3RDGENCEPH,AMINOGLYCOSIDES,MACROLIDE	Enterococcus faecalis (organism)	0.02	0
3RDGENCEPH,AMINOGLYCOSIDES,MACROLIDE	Enterococcus faecium (organism)	0.0434	0
3RDGENCEPH,AMINOGLYCOSIDES,MACROLIDE	Escherichia coli (organism)	0.985024	4
3RDGENCEPH,AMINOGLYCOSIDES,MACROLIDE	Genus Acinetobacter (organism)	0.687064	3
3RDGENCEPH,AMINOGLYCOSIDES,MACROLIDE	Genus Bacteroides (organism)	0.368819	1
3RDGENCEPH,AMINOGLYCOSIDES,MACROLIDE	Genus Haemophilus (organism)	1	4
3RDGENCEPH,AMINOGLYCOSIDES,MACROLIDE	Genus Klebsiella (organism)	0.977525	4
3RDGENCEPH,AMINOGLYCOSIDES,MACROLIDE	Genus Legionella (organism)	1	4
3RDGENCEPH,AMINOGLYCOSIDES,MACROLIDE	Genus Mycoplasma (organism)	1	4
3RDGENCEPH,AMINOGLYCOSIDES,MACROLIDE	Genus Pseudomonas (organism)	0.796441	3
3RDGENCEPH,AMINOGLYCOSIDES,MACROLIDE	Genus Stenotrophomonas (organism)	0.302205	1
3RDGENCEPH,AMINOGLYCOSIDES,MACROLIDE	Other Enterobacteriaceae	0.979133	4
3RDGENCEPH,AMINOGLYCOSIDES,MACROLIDE	Staphylococcus aureus (organism)	0.978924	4
3RDGENCEPH,AMINOGLYCOSIDES,MACROLIDE	Streptococcus pneumoniae (organism)	0.957846	4
3RDGENCEPH,AMINOGLYCOSIDES,MACROLIDE,METRONIDAZOLE,PSAFQ	Enterococcus faecalis (organism)	0.528689	2
3RDGENCEPH,AMINOGLYCOSIDES,MACROLIDE,METRONIDAZOLE,PSAFQ	Enterococcus faecium (organism)	0.0853501	0
3RDGENCEPH,AMINOGLYCOSIDES,MACROLIDE,METRONIDAZOLE,PSAFQ	Escherichia coli (organism)	0.993587	4
3RDGENCEPH,AMINOGLYCOSIDES,MACROLIDE,METRONIDAZOLE,PSAFQ	Genus Acinetobacter (organism)	0.818447	4
3RDGENCEPH,AMINOGLYCOSIDES,MACROLIDE,METRONIDAZOLE,PSAFQ	Genus Bacteroides (organism)	0.992636	4
3RDGENCEPH,AMINOGLYCOSIDES,MACROLIDE,METRONIDAZOLE,PSAFQ	Genus Haemophilus (organism)	1	4
3RDGENCEPH,AMINOGLYCOSIDES,MACROLIDE,METRONIDAZOLE,PSAFQ	Genus Klebsiella (organism)	0.995892	4
3RDGENCEPH,AMINOGLYCOSIDES,MACROLIDE,METRONIDAZOLE,PSAFQ	Genus Legionella (organism)	1	4
3RDGENCEPH,AMINOGLYCOSIDES,MACROLIDE,METRONIDAZOLE,PSAFQ	Genus Mycoplasma (organism)	1	4
3RDGENCEPH,AMINOGLYCOSIDES,MACROLIDE,METRONIDAZOLE,PSAFQ	Genus Pseudomonas (organism)	0.919052	4
3RDGENCEPH,AMINOGLYCOSIDES,MACROLIDE,METRONIDAZOLE,PSAFQ	Genus Stenotrophomonas (organism)	0.816014	4
3RDGENCEPH,AMINOGLYCOSIDES,MACROLIDE,METRONIDAZOLE,PSAFQ	Other Enterobacteriaceae	0.993186	4
3RDGENCEPH,AMINOGLYCOSIDES,MACROLIDE,METRONIDAZOLE,PSAFQ	Staphylococcus aureus (organism)	0.988456	4
3RDGENCEPH,AMINOGLYCOSIDES,MACROLIDE,METRONIDAZOLE,PSAFQ	Streptococcus pneumoniae (organism)	0.998009	4
3RDGENCEPH,AMINOGLYCOSIDES,MACROLIDE,PSACEPH	Enterococcus faecalis (organism)	0.02	0
3RDGENCEPH,AMINOGLYCOSIDES,MACROLIDE,PSACEPH	Enterococcus faecium (organism)	0.0434	0
3RDGENCEPH,AMINOGLYCOSIDES,MACROLIDE,PSACEPH	Escherichia coli (organism)	0.998869	4
3RDGENCEPH,AMINOGLYCOSIDES,MACROLIDE,PSACEPH	Genus Acinetobacter (organism)	0.820374	4
3RDGENCEPH,AMINOGLYCOSIDES,MACROLIDE,PSACEPH	Genus Bacteroides (organism)	0.368819	1
3RDGENCEPH,AMINOGLYCOSIDES,MACROLIDE,PSACEPH	Genus Haemophilus (organism)	1	4
3RDGENCEPH,AMINOGLYCOSIDES,MACROLIDE,PSACEPH	Genus Klebsiella (organism)	0.996524	4
3RDGENCEPH,AMINOGLYCOSIDES,MACROLIDE,PSACEPH	Genus Legionella (organism)	1	4
3RDGENCEPH,AMINOGLYCOSIDES,MACROLIDE,PSACEPH	Genus Mycoplasma (organism)	1	4
3RDGENCEPH,AMINOGLYCOSIDES,MACROLIDE,PSACEPH	Genus Pseudomonas (organism)	0.955313	4
3RDGENCEPH,AMINOGLYCOSIDES,MACROLIDE,PSACEPH	Genus Stenotrophomonas (organism)	0.557909	2
3RDGENCEPH,AMINOGLYCOSIDES,MACROLIDE,PSACEPH	Other Enterobacteriaceae	0.998179	4
3RDGENCEPH,AMINOGLYCOSIDES,MACROLIDE,PSACEPH	Staphylococcus aureus (organism)	0.989898	4
3RDGENCEPH,AMINOGLYCOSIDES,MACROLIDE,PSACEPH	Streptococcus pneumoniae (organism)	0.996836	4
3RDGENCEPH,AMINOGLYCOSIDES,MACROLIDE,PSAFQ	Enterococcus faecalis (organism)	0.528689	2
3RDGENCEPH,AMINOGLYCOSIDES,MACROLIDE,PSAFQ	Enterococcus faecium (organism)	0.0853501	0
3RDGENCEPH,AMINOGLYCOSIDES,MACROLIDE,PSAFQ	Escherichia coli (organism)	0.993587	4
3RDGENCEPH,AMINOGLYCOSIDES,MACROLIDE,PSAFQ	Genus Acinetobacter (organism)	0.818447	4
3RDGENCEPH,AMINOGLYCOSIDES,MACROLIDE,PSAFQ	Genus Bacteroides (organism)	0.690721	3
3RDGENCEPH,AMINOGLYCOSIDES,MACROLIDE,PSAFQ	Genus Haemophilus (organism)	1	4
3RDGENCEPH,AMINOGLYCOSIDES,MACROLIDE,PSAFQ	Genus Klebsiella (organism)	0.995892	4
3RDGENCEPH,AMINOGLYCOSIDES,MACROLIDE,PSAFQ	Genus Legionella (organism)	1	4
3RDGENCEPH,AMINOGLYCOSIDES,MACROLIDE,PSAFQ	Genus Mycoplasma (organism)	1	4
3RDGENCEPH,AMINOGLYCOSIDES,MACROLIDE,PSAFQ	Genus Pseudomonas (organism)	0.919052	4
3RDGENCEPH,AMINOGLYCOSIDES,MACROLIDE,PSAFQ	Genus Stenotrophomonas (organism)	0.816014	4
3RDGENCEPH,AMINOGLYCOSIDES,MACROLIDE,PSAFQ	Other Enterobacteriaceae	0.993186	4
3RDGENCEPH,AMINOGLYCOSIDES,MACROLIDE,PSAFQ	Staphylococcus aureus (organism)	0.988456	4
3RDGENCEPH,AMINOGLYCOSIDES,MACROLIDE,PSAFQ	Streptococcus pneumoniae (organism)	0.998009	4
3RDGENCEPH,AMINOGLYCOSIDES,MACROLIDE,PSAFQ,ZOSYN	Enterococcus faecalis (organism)	0.963424	4
3RDGENCEPH,AMINOGLYCOSIDES,MACROLIDE,PSAFQ,ZOSYN	Enterococcus faecium (organism)	0.309165	1
3RDGENCEPH,AMINOGLYCOSIDES,MACROLIDE,PSAFQ,ZOSYN	Escherichia coli (organism)	0.999506	4
3RDGENCEPH,AMINOGLYCOSIDES,MACROLIDE,PSAFQ,ZOSYN	Genus Acinetobacter (organism)	0.890913	4
3RDGENCEPH,AMINOGLYCOSIDES,MACROLIDE,PSAFQ,ZOSYN	Genus Bacteroides (organism)	0.990907	4
3RDGENCEPH,AMINOGLYCOSIDES,MACROLIDE,PSAFQ,ZOSYN	Genus Haemophilus (organism)	1	4
3RDGENCEPH,AMINOGLYCOSIDES,MACROLIDE,PSAFQ,ZOSYN	Genus Klebsiella (organism)	0.999381	4
3RDGENCEPH,AMINOGLYCOSIDES,MACROLIDE,PSAFQ,ZOSYN	Genus Legionella (organism)	1	4
3RDGENCEPH,AMINOGLYCOSIDES,MACROLIDE,PSAFQ,ZOSYN	Genus Mycoplasma (organism)	1	4
3RDGENCEPH,AMINOGLYCOSIDES,MACROLIDE,PSAFQ,ZOSYN	Genus Pseudomonas (organism)	0.985606	4
3RDGENCEPH,AMINOGLYCOSIDES,MACROLIDE,PSAFQ,ZOSYN	Genus Stenotrophomonas (organism)	0.833741	4
3RDGENCEPH,AMINOGLYCOSIDES,MACROLIDE,PSAFQ,ZOSYN	Other Enterobacteriaceae	0.999016	4
3RDGENCEPH,AMINOGLYCOSIDES,MACROLIDE,PSAFQ,ZOSYN	Staphylococcus aureus (organism)	0.995471	4
3RDGENCEPH,AMINOGLYCOSIDES,MACROLIDE,PSAFQ,ZOSYN	Streptococcus pneumoniae (organism)	0.999516	4
3RDGENCEPH,AMINOGLYCOSIDES,MACROLIDE,VANCOMYCIN	Enterococcus faecalis (organism)	0.948484	4
3RDGENCEPH,AMINOGLYCOSIDES,MACROLIDE,VANCOMYCIN	Enterococcus faecium (organism)	0.219183	1
3RDGENCEPH,AMINOGLYCOSIDES,MACROLIDE,VANCOMYCIN	Escherichia coli (organism)	0.985024	4
3RDGENCEPH,AMINOGLYCOSIDES,MACROLIDE,VANCOMYCIN	Genus Acinetobacter (organism)	0.687064	3
3RDGENCEPH,AMINOGLYCOSIDES,MACROLIDE,VANCOMYCIN	Genus Bacteroides (organism)	0.368819	1
3RDGENCEPH,AMINOGLYCOSIDES,MACROLIDE,VANCOMYCIN	Genus Haemophilus (organism)	1	4
3RDGENCEPH,AMINOGLYCOSIDES,MACROLIDE,VANCOMYCIN	Genus Klebsiella (organism)	0.977525	4
3RDGENCEPH,AMINOGLYCOSIDES,MACROLIDE,VANCOMYCIN	Genus Legionella (organism)	1	4
3RDGENCEPH,AMINOGLYCOSIDES,MACROLIDE,VANCOMYCIN	Genus Mycoplasma (organism)	1	4
3RDGENCEPH,AMINOGLYCOSIDES,MACROLIDE,VANCOMYCIN	Genus Pseudomonas (organism)	0.796441	3
3RDGENCEPH,AMINOGLYCOSIDES,MACROLIDE,VANCOMYCIN	Genus Stenotrophomonas (organism)	0.302205	1
3RDGENCEPH,AMINOGLYCOSIDES,MACROLIDE,VANCOMYCIN	Other Enterobacteriaceae	0.979133	4
3RDGENCEPH,AMINOGLYCOSIDES,MACROLIDE,VANCOMYCIN	Staphylococcus aureus (organism)	0.999842	4
3RDGENCEPH,AMINOGLYCOSIDES,MACROLIDE,VANCOMYCIN	Streptococcus pneumoniae (organism)	0.999252	4
3RDGENCEPH,AMINOGLYCOSIDES,MACROLIDE,ZOSYN	Enterococcus faecalis (organism)	0.923947	4
3RDGENCEPH,AMINOGLYCOSIDES,MACROLIDE,ZOSYN	Enterococcus faecium (organism)	0.27748	1
3RDGENCEPH,AMINOGLYCOSIDES,MACROLIDE,ZOSYN	Escherichia coli (organism)	0.998847	4
3RDGENCEPH,AMINOGLYCOSIDES,MACROLIDE,ZOSYN	Genus Acinetobacter (organism)	0.811971	4
3RDGENCEPH,AMINOGLYCOSIDES,MACROLIDE,ZOSYN	Genus Bacteroides (organism)	0.981443	4
3RDGENCEPH,AMINOGLYCOSIDES,MACROLIDE,ZOSYN	Genus Haemophilus (organism)	1	4
3RDGENCEPH,AMINOGLYCOSIDES,MACROLIDE,ZOSYN	Genus Klebsiella (organism)	0.996615	4
3RDGENCEPH,AMINOGLYCOSIDES,MACROLIDE,ZOSYN	Genus Legionella (organism)	1	4
3RDGENCEPH,AMINOGLYCOSIDES,MACROLIDE,ZOSYN	Genus Mycoplasma (organism)	1	4
3RDGENCEPH,AMINOGLYCOSIDES,MACROLIDE,ZOSYN	Genus Pseudomonas (organism)	0.963804	4
3RDGENCEPH,AMINOGLYCOSIDES,MACROLIDE,ZOSYN	Genus Stenotrophomonas (organism)	0.369434	1
3RDGENCEPH,AMINOGLYCOSIDES,MACROLIDE,ZOSYN	Other Enterobacteriaceae	0.996986	4
3RDGENCEPH,AMINOGLYCOSIDES,MACROLIDE,ZOSYN	Staphylococcus aureus (organism)	0.991732	4
3RDGENCEPH,AMINOGLYCOSIDES,MACROLIDE,ZOSYN	Streptococcus pneumoniae (organism)	0.989746	4
3RDGENCEPH,AMINOGLYCOSIDES,NONPSAFQ	Enterococcus faecalis (organism)	0.521509	2
3RDGENCEPH,AMINOGLYCOSIDES,NONPSAFQ	Enterococcus faecium (organism)	0.092511	0
3RDGENCEPH,AMINOGLYCOSIDES,NONPSAFQ	Escherichia coli (organism)	0.993398	4
3RDGENCEPH,AMINOGLYCOSIDES,NONPSAFQ	Genus Acinetobacter (organism)	0.812992	4
3RDGENCEPH,AMINOGLYCOSIDES,NONPSAFQ	Genus Bacteroides (organism)	0.700434	3
3RDGENCEPH,AMINOGLYCOSIDES,NONPSAFQ	Genus Haemophilus (organism)	1	4
3RDGENCEPH,AMINOGLYCOSIDES,NONPSAFQ	Genus Klebsiella (organism)	0.996499	4
3RDGENCEPH,AMINOGLYCOSIDES,NONPSAFQ	Genus Legionella (organism)	1	4
3RDGENCEPH,AMINOGLYCOSIDES,NONPSAFQ	Genus Mycoplasma (organism)	1	4
3RDGENCEPH,AMINOGLYCOSIDES,NONPSAFQ	Genus Pseudomonas (organism)	0.875402	4
3RDGENCEPH,AMINOGLYCOSIDES,NONPSAFQ	Genus Stenotrophomonas (organism)	0.760756	3
3RDGENCEPH,AMINOGLYCOSIDES,NONPSAFQ	Other Enterobacteriaceae	0.991961	4
3RDGENCEPH,AMINOGLYCOSIDES,NONPSAFQ	Staphylococcus aureus (organism)	0.987533	4
3RDGENCEPH,AMINOGLYCOSIDES,NONPSAFQ	Streptococcus pneumoniae (organism)	0.996172	4
3RDGENCEPH,AMINOGLYCOSIDES,NONPSAFQ,PSACEPH,VANCOMYCIN	Enterococcus faecalis (organism)	0.974847	4
3RDGENCEPH,AMINOGLYCOSIDES,NONPSAFQ,PSACEPH,VANCOMYCIN	Enterococcus faecium (organism)	0.259269	1
3RDGENCEPH,AMINOGLYCOSIDES,NONPSAFQ,PSACEPH,VANCOMYCIN	Escherichia coli (organism)	0.999501	4
3RDGENCEPH,AMINOGLYCOSIDES,NONPSAFQ,PSACEPH,VANCOMYCIN	Genus Acinetobacter (organism)	0.892657	4
3RDGENCEPH,AMINOGLYCOSIDES,NONPSAFQ,PSACEPH,VANCOMYCIN	Genus Bacteroides (organism)	0.700434	3
3RDGENCEPH,AMINOGLYCOSIDES,NONPSAFQ,PSACEPH,VANCOMYCIN	Genus Haemophilus (organism)	1	4
3RDGENCEPH,AMINOGLYCOSIDES,NONPSAFQ,PSACEPH,VANCOMYCIN	Genus Klebsiella (organism)	0.999459	4
3RDGENCEPH,AMINOGLYCOSIDES,NONPSAFQ,PSACEPH,VANCOMYCIN	Genus Legionella (organism)	1	4
3RDGENCEPH,AMINOGLYCOSIDES,NONPSAFQ,PSACEPH,VANCOMYCIN	Genus Mycoplasma (organism)	1	4
3RDGENCEPH,AMINOGLYCOSIDES,NONPSAFQ,PSACEPH,VANCOMYCIN	Genus Pseudomonas (organism)	0.972647	4
3RDGENCEPH,AMINOGLYCOSIDES,NONPSAFQ,PSACEPH,VANCOMYCIN	Genus Stenotrophomonas (organism)	0.848426	4
3RDGENCEPH,AMINOGLYCOSIDES,NONPSAFQ,PSACEPH,VANCOMYCIN	Other Enterobacteriaceae	0.999299	4
3RDGENCEPH,AMINOGLYCOSIDES,NONPSAFQ,PSACEPH,VANCOMYCIN	Staphylococcus aureus (organism)	0.999955	4
3RDGENCEPH,AMINOGLYCOSIDES,NONPSAFQ,PSACEPH,VANCOMYCIN	Streptococcus pneumoniae (organism)	0.999995	4
3RDGENCEPH,AMINOGLYCOSIDES,NONPSAFQ,TMPSMX	Enterococcus faecalis (organism)	0.521509	2
3RDGENCEPH,AMINOGLYCOSIDES,NONPSAFQ,TMPSMX	Enterococcus faecium (organism)	0.092511	0
3RDGENCEPH,AMINOGLYCOSIDES,NONPSAFQ,TMPSMX	Escherichia coli (organism)	0.997783	4
3RDGENCEPH,AMINOGLYCOSIDES,NONPSAFQ,TMPSMX	Genus Acinetobacter (organism)	0.906819	4
3RDGENCEPH,AMINOGLYCOSIDES,NONPSAFQ,TMPSMX	Genus Bacteroides (organism)	0.700434	3
3RDGENCEPH,AMINOGLYCOSIDES,NONPSAFQ,TMPSMX	Genus Haemophilus (organism)	1	4
3RDGENCEPH,AMINOGLYCOSIDES,NONPSAFQ,TMPSMX	Genus Klebsiella (organism)	0.999373	4
3RDGENCEPH,AMINOGLYCOSIDES,NONPSAFQ,TMPSMX	Genus Legionella (organism)	1	4
3RDGENCEPH,AMINOGLYCOSIDES,NONPSAFQ,TMPSMX	Genus Mycoplasma (organism)	1	4
3RDGENCEPH,AMINOGLYCOSIDES,NONPSAFQ,TMPSMX	Genus Pseudomonas (organism)	0.875402	4
3RDGENCEPH,AMINOGLYCOSIDES,NONPSAFQ,TMPSMX	Genus Stenotrophomonas (organism)	0.978223	4
3RDGENCEPH,AMINOGLYCOSIDES,NONPSAFQ,TMPSMX	Other Enterobacteriaceae	0.997829	4
3RDGENCEPH,AMINOGLYCOSIDES,NONPSAFQ,TMPSMX	Staphylococcus aureus (organism)	0.999502	4
3RDGENCEPH,AMINOGLYCOSIDES,NONPSAFQ,TMPSMX	Streptococcus pneumoniae (organism)	0.998939	4
3RDGENCEPH,AMINOGLYCOSIDES,PSACARBAPENEM	Enterococcus faecalis (organism)	0.886221	4
3RDGENCEPH,AMINOGLYCOSIDES,PSACARBAPENEM	Enterococcus faecium (organism)	0.126437	0
3RDGENCEPH,AMINOGLYCOSIDES,PSACARBAPENEM	Escherichia coli (organism)	0.99983	4
3RDGENCEPH,AMINOGLYCOSIDES,PSACARBAPENEM	Genus Acinetobacter (organism)	0.885712	4
3RDGENCEPH,AMINOGLYCOSIDES,PSACARBAPENEM	Genus Bacteroides (organism)	0.983133	4
3RDGENCEPH,AMINOGLYCOSIDES,PSACARBAPENEM	Genus Haemophilus (organism)	1	4
3RDGENCEPH,AMINOGLYCOSIDES,PSACARBAPENEM	Genus Klebsiella (organism)	0.99906	4
3RDGENCEPH,AMINOGLYCOSIDES,PSACARBAPENEM	Genus Legionella (organism)	1	4
3RDGENCEPH,AMINOGLYCOSIDES,PSACARBAPENEM	Genus Mycoplasma (organism)	0	0
3RDGENCEPH,AMINOGLYCOSIDES,PSACARBAPENEM	Genus Pseudomonas (organism)	0.95841	4
3RDGENCEPH,AMINOGLYCOSIDES,PSACARBAPENEM	Genus Stenotrophomonas (organism)	0.316742	1
3RDGENCEPH,AMINOGLYCOSIDES,PSACARBAPENEM	Other Enterobacteriaceae	0.999302	4
3RDGENCEPH,AMINOGLYCOSIDES,PSACARBAPENEM	Staphylococcus aureus (organism)	0.984924	4
3RDGENCEPH,AMINOGLYCOSIDES,PSACARBAPENEM	Streptococcus pneumoniae (organism)	0.979497	4
3RDGENCEPH,AMINOGLYCOSIDES,PSACARBAPENEM,VANCOMYCIN	Enterococcus faecalis (organism)	0.994019	4
3RDGENCEPH,AMINOGLYCOSIDES,PSACARBAPENEM,VANCOMYCIN	Enterococcus faecium (organism)	0.286961	1
3RDGENCEPH,AMINOGLYCOSIDES,PSACARBAPENEM,VANCOMYCIN	Escherichia coli (organism)	0.99983	4
3RDGENCEPH,AMINOGLYCOSIDES,PSACARBAPENEM,VANCOMYCIN	Genus Acinetobacter (organism)	0.885712	4
3RDGENCEPH,AMINOGLYCOSIDES,PSACARBAPENEM,VANCOMYCIN	Genus Bacteroides (organism)	0.983133	4
3RDGENCEPH,AMINOGLYCOSIDES,PSACARBAPENEM,VANCOMYCIN	Genus Haemophilus (organism)	1	4
3RDGENCEPH,AMINOGLYCOSIDES,PSACARBAPENEM,VANCOMYCIN	Genus Klebsiella (organism)	0.99906	4
3RDGENCEPH,AMINOGLYCOSIDES,PSACARBAPENEM,VANCOMYCIN	Genus Legionella (organism)	1	4
3RDGENCEPH,AMINOGLYCOSIDES,PSACARBAPENEM,VANCOMYCIN	Genus Mycoplasma (organism)	0	0
3RDGENCEPH,AMINOGLYCOSIDES,PSACARBAPENEM,VANCOMYCIN	Genus Pseudomonas (organism)	0.95841	4
3RDGENCEPH,AMINOGLYCOSIDES,PSACARBAPENEM,VANCOMYCIN	Genus Stenotrophomonas (organism)	0.316742	1
3RDGENCEPH,AMINOGLYCOSIDES,PSACARBAPENEM,VANCOMYCIN	Other Enterobacteriaceae	0.999302	4
3RDGENCEPH,AMINOGLYCOSIDES,PSACARBAPENEM,VANCOMYCIN	Staphylococcus aureus (organism)	0.999887	4
3RDGENCEPH,AMINOGLYCOSIDES,PSACARBAPENEM,VANCOMYCIN	Streptococcus pneumoniae (organism)	0.999636	4
3RDGENCEPH,AMINOGLYCOSIDES,PSACEPH,VANCOMYCIN	Enterococcus faecalis (organism)	0.947433	4
3RDGENCEPH,AMINOGLYCOSIDES,PSACEPH,VANCOMYCIN	Enterococcus faecium (organism)	0.183758	0
3RDGENCEPH,AMINOGLYCOSIDES,PSACEPH,VANCOMYCIN	Escherichia coli (organism)	0.998869	4
3RDGENCEPH,AMINOGLYCOSIDES,PSACEPH,VANCOMYCIN	Genus Acinetobacter (organism)	0.820374	4
3RDGENCEPH,AMINOGLYCOSIDES,PSACEPH,VANCOMYCIN	Genus Bacteroides (organism)	0.325301	1
3RDGENCEPH,AMINOGLYCOSIDES,PSACEPH,VANCOMYCIN	Genus Haemophilus (organism)	1	4
3RDGENCEPH,AMINOGLYCOSIDES,PSACEPH,VANCOMYCIN	Genus Klebsiella (organism)	0.996524	4
3RDGENCEPH,AMINOGLYCOSIDES,PSACEPH,VANCOMYCIN	Genus Legionella (organism)	1	4
3RDGENCEPH,AMINOGLYCOSIDES,PSACEPH,VANCOMYCIN	Genus Mycoplasma (organism)	0	0
3RDGENCEPH,AMINOGLYCOSIDES,PSACEPH,VANCOMYCIN	Genus Pseudomonas (organism)	0.955313	4
3RDGENCEPH,AMINOGLYCOSIDES,PSACEPH,VANCOMYCIN	Genus Stenotrophomonas (organism)	0.557909	2
3RDGENCEPH,AMINOGLYCOSIDES,PSACEPH,VANCOMYCIN	Other Enterobacteriaceae	0.998179	4
3RDGENCEPH,AMINOGLYCOSIDES,PSACEPH,VANCOMYCIN	Staphylococcus aureus (organism)	0.999889	4
3RDGENCEPH,AMINOGLYCOSIDES,PSACEPH,VANCOMYCIN	Streptococcus pneumoniae (organism)	0.999859	4
3RDGENCEPH,AMINOGLYCOSIDES,PSAFQ	Enterococcus faecalis (organism)	0.51907	2
3RDGENCEPH,AMINOGLYCOSIDES,PSAFQ	Enterococcus faecium (organism)	0.0438533	0
3RDGENCEPH,AMINOGLYCOSIDES,PSAFQ	Escherichia coli (organism)	0.993587	4
3RDGENCEPH,AMINOGLYCOSIDES,PSAFQ	Genus Acinetobacter (organism)	0.818447	4
3RDGENCEPH,AMINOGLYCOSIDES,PSAFQ	Genus Bacteroides (organism)	0.669397	3
3RDGENCEPH,AMINOGLYCOSIDES,PSAFQ	Genus Haemophilus (organism)	1	4
3RDGENCEPH,AMINOGLYCOSIDES,PSAFQ	Genus Klebsiella (organism)	0.995892	4
3RDGENCEPH,AMINOGLYCOSIDES,PSAFQ	Genus Legionella (organism)	1	4
3RDGENCEPH,AMINOGLYCOSIDES,PSAFQ	Genus Mycoplasma (organism)	1	4
3RDGENCEPH,AMINOGLYCOSIDES,PSAFQ	Genus Pseudomonas (organism)	0.919052	4
3RDGENCEPH,AMINOGLYCOSIDES,PSAFQ	Genus Stenotrophomonas (organism)	0.816014	4
3RDGENCEPH,AMINOGLYCOSIDES,PSAFQ	Other Enterobacteriaceae	0.993186	4
3RDGENCEPH,AMINOGLYCOSIDES,PSAFQ	Staphylococcus aureus (organism)	0.983076	4
3RDGENCEPH,AMINOGLYCOSIDES,PSAFQ	Streptococcus pneumoniae (organism)	0.994996	4
3RDGENCEPH,AMINOGLYCOSIDES,PSAFQ,VANCOMYCIN	Enterococcus faecalis (organism)	0.974719	4
3RDGENCEPH,AMINOGLYCOSIDES,PSAFQ,VANCOMYCIN	Enterococcus faecium (organism)	0.219553	1
3RDGENCEPH,AMINOGLYCOSIDES,PSAFQ,VANCOMYCIN	Escherichia coli (organism)	0.993587	4
3RDGENCEPH,AMINOGLYCOSIDES,PSAFQ,VANCOMYCIN	Genus Acinetobacter (organism)	0.818447	4
3RDGENCEPH,AMINOGLYCOSIDES,PSAFQ,VANCOMYCIN	Genus Bacteroides (organism)	0.669397	3
3RDGENCEPH,AMINOGLYCOSIDES,PSAFQ,VANCOMYCIN	Genus Haemophilus (organism)	1	4
3RDGENCEPH,AMINOGLYCOSIDES,PSAFQ,VANCOMYCIN	Genus Klebsiella (organism)	0.995892	4
3RDGENCEPH,AMINOGLYCOSIDES,PSAFQ,VANCOMYCIN	Genus Legionella (organism)	1	4
3RDGENCEPH,AMINOGLYCOSIDES,PSAFQ,VANCOMYCIN	Genus Mycoplasma (organism)	1	4
3RDGENCEPH,AMINOGLYCOSIDES,PSAFQ,VANCOMYCIN	Genus Pseudomonas (organism)	0.919052	4
3RDGENCEPH,AMINOGLYCOSIDES,PSAFQ,VANCOMYCIN	Genus Stenotrophomonas (organism)	0.816014	4
3RDGENCEPH,AMINOGLYCOSIDES,PSAFQ,VANCOMYCIN	Other Enterobacteriaceae	0.993186	4
3RDGENCEPH,AMINOGLYCOSIDES,PSAFQ,VANCOMYCIN	Staphylococcus aureus (organism)	0.999873	4
3RDGENCEPH,AMINOGLYCOSIDES,PSAFQ,VANCOMYCIN	Streptococcus pneumoniae (organism)	0.999911	4
3RDGENCEPH,AMINOGLYCOSIDES,SEMISYNTHPCN	Enterococcus faecalis (organism)	0.0167	0
3RDGENCEPH,AMINOGLYCOSIDES,SEMISYNTHPCN	Enterococcus faecium (organism)	0.0254	0
3RDGENCEPH,AMINOGLYCOSIDES,SEMISYNTHPCN	Escherichia coli (organism)	0.985024	4
3RDGENCEPH,AMINOGLYCOSIDES,SEMISYNTHPCN	Genus Acinetobacter (organism)	0.687064	3
3RDGENCEPH,AMINOGLYCOSIDES,SEMISYNTHPCN	Genus Bacteroides (organism)	0.325301	1
3RDGENCEPH,AMINOGLYCOSIDES,SEMISYNTHPCN	Genus Haemophilus (organism)	1	4
3RDGENCEPH,AMINOGLYCOSIDES,SEMISYNTHPCN	Genus Klebsiella (organism)	0.977525	4
3RDGENCEPH,AMINOGLYCOSIDES,SEMISYNTHPCN	Genus Legionella (organism)	1	4
3RDGENCEPH,AMINOGLYCOSIDES,SEMISYNTHPCN	Genus Mycoplasma (organism)	0	0
3RDGENCEPH,AMINOGLYCOSIDES,SEMISYNTHPCN	Genus Pseudomonas (organism)	0.796441	3
3RDGENCEPH,AMINOGLYCOSIDES,SEMISYNTHPCN	Genus Stenotrophomonas (organism)	0.302205	1
3RDGENCEPH,AMINOGLYCOSIDES,SEMISYNTHPCN	Other Enterobacteriaceae	0.979133	4
3RDGENCEPH,AMINOGLYCOSIDES,SEMISYNTHPCN	Staphylococcus aureus (organism)	0.978935	4
3RDGENCEPH,AMINOGLYCOSIDES,SEMISYNTHPCN	Streptococcus pneumoniae (organism)	0.971207	4
3RDGENCEPH,AMINOGLYCOSIDES,VANCOMYCIN	Enterococcus faecalis (organism)	0.947433	4
3RDGENCEPH,AMINOGLYCOSIDES,VANCOMYCIN	Enterococcus faecium (organism)	0.183758	0
3RDGENCEPH,AMINOGLYCOSIDES,VANCOMYCIN	Escherichia coli (organism)	0.985024	4
3RDGENCEPH,AMINOGLYCOSIDES,VANCOMYCIN	Genus Acinetobacter (organism)	0.687064	3
3RDGENCEPH,AMINOGLYCOSIDES,VANCOMYCIN	Genus Bacteroides (organism)	0.325301	1
3RDGENCEPH,AMINOGLYCOSIDES,VANCOMYCIN	Genus Haemophilus (organism)	1	4
3RDGENCEPH,AMINOGLYCOSIDES,VANCOMYCIN	Genus Klebsiella (organism)	0.977525	4
3RDGENCEPH,AMINOGLYCOSIDES,VANCOMYCIN	Genus Legionella (organism)	1	4
3RDGENCEPH,AMINOGLYCOSIDES,VANCOMYCIN	Genus Mycoplasma (organism)	0	0
3RDGENCEPH,AMINOGLYCOSIDES,VANCOMYCIN	Genus Pseudomonas (organism)	0.796441	3
3RDGENCEPH,AMINOGLYCOSIDES,VANCOMYCIN	Genus Stenotrophomonas (organism)	0.302205	1
3RDGENCEPH,AMINOGLYCOSIDES,VANCOMYCIN	Other Enterobacteriaceae	0.979133	4
3RDGENCEPH,AMINOGLYCOSIDES,VANCOMYCIN	Staphylococcus aureus (organism)	0.999769	4
3RDGENCEPH,AMINOGLYCOSIDES,VANCOMYCIN	Streptococcus pneumoniae (organism)	0.998121	4
3RDGENCEPH,AMINOGLYCOSIDES,VANCOMYCIN,ZOSYN	Enterococcus faecalis (organism)	0.995921	4
3RDGENCEPH,AMINOGLYCOSIDES,VANCOMYCIN,ZOSYN	Enterococcus faecium (organism)	0.383492	1
3RDGENCEPH,AMINOGLYCOSIDES,VANCOMYCIN,ZOSYN	Escherichia coli (organism)	0.998847	4
3RDGENCEPH,AMINOGLYCOSIDES,VANCOMYCIN,ZOSYN	Genus Acinetobacter (organism)	0.811971	4
3RDGENCEPH,AMINOGLYCOSIDES,VANCOMYCIN,ZOSYN	Genus Bacteroides (organism)	0.980164	4
3RDGENCEPH,AMINOGLYCOSIDES,VANCOMYCIN,ZOSYN	Genus Haemophilus (organism)	1	4
3RDGENCEPH,AMINOGLYCOSIDES,VANCOMYCIN,ZOSYN	Genus Klebsiella (organism)	0.996615	4
3RDGENCEPH,AMINOGLYCOSIDES,VANCOMYCIN,ZOSYN	Genus Legionella (organism)	1	4
3RDGENCEPH,AMINOGLYCOSIDES,VANCOMYCIN,ZOSYN	Genus Mycoplasma (organism)	0	0
3RDGENCEPH,AMINOGLYCOSIDES,VANCOMYCIN,ZOSYN	Genus Pseudomonas (organism)	0.963804	4
3RDGENCEPH,AMINOGLYCOSIDES,VANCOMYCIN,ZOSYN	Genus Stenotrophomonas (organism)	0.369434	1
3RDGENCEPH,AMINOGLYCOSIDES,VANCOMYCIN,ZOSYN	Other Enterobacteriaceae	0.996986	4
3RDGENCEPH,AMINOGLYCOSIDES,VANCOMYCIN,ZOSYN	Staphylococcus aureus (organism)	0.999909	4
3RDGENCEPH,AMINOGLYCOSIDES,VANCOMYCIN,ZOSYN	Streptococcus pneumoniae (organism)	0.999543	4
3RDGENCEPH,AMINOPCN	Enterococcus faecalis (organism)	0.951807	4
3RDGENCEPH,AMINOPCN	Enterococcus faecium (organism)	0.0759769	0
3RDGENCEPH,AMINOPCN	Escherichia coli (organism)	0.95289	4
3RDGENCEPH,AMINOPCN	Genus Acinetobacter (organism)	0.224088	1
3RDGENCEPH,AMINOPCN	Genus Bacteroides (organism)	0.38532	1
3RDGENCEPH,AMINOPCN	Genus Haemophilus (organism)	0.992008	4
3RDGENCEPH,AMINOPCN	Genus Klebsiella (organism)	0.82817	4
3RDGENCEPH,AMINOPCN	Genus Legionella (organism)	0	0
3RDGENCEPH,AMINOPCN	Genus Mycoplasma (organism)	0	0
3RDGENCEPH,AMINOPCN	Genus Pseudomonas (organism)	0	0
3RDGENCEPH,AMINOPCN	Genus Stenotrophomonas (organism)	0.0817505	0
3RDGENCEPH,AMINOPCN	Other Enterobacteriaceae	0.896173	4
3RDGENCEPH,AMINOPCN	Staphylococcus aureus (organism)	0.509213	2
3RDGENCEPH,AMINOPCN	Streptococcus pneumoniae (organism)	0.967638	4
3RDGENCEPH,AMINOPCN,MACROLIDE	Enterococcus faecalis (organism)	0.952771	4
3RDGENCEPH,AMINOPCN,MACROLIDE	Enterococcus faecium (organism)	0.11608	0
3RDGENCEPH,AMINOPCN,MACROLIDE	Escherichia coli (organism)	0.95289	4
3RDGENCEPH,AMINOPCN,MACROLIDE	Genus Acinetobacter (organism)	0.224088	1
3RDGENCEPH,AMINOPCN,MACROLIDE	Genus Bacteroides (organism)	0.424967	2
3RDGENCEPH,AMINOPCN,MACROLIDE	Genus Haemophilus (organism)	0.999186	4
3RDGENCEPH,AMINOPCN,MACROLIDE	Genus Klebsiella (organism)	0.82817	4
3RDGENCEPH,AMINOPCN,MACROLIDE	Genus Legionella (organism)	1	4
3RDGENCEPH,AMINOPCN,MACROLIDE	Genus Mycoplasma (organism)	1	4
3RDGENCEPH,AMINOPCN,MACROLIDE	Genus Pseudomonas (organism)	0	0
3RDGENCEPH,AMINOPCN,MACROLIDE	Genus Stenotrophomonas (organism)	0.0817505	0
3RDGENCEPH,AMINOPCN,MACROLIDE	Other Enterobacteriaceae	0.896173	4
3RDGENCEPH,AMINOPCN,MACROLIDE	Staphylococcus aureus (organism)	0.665227	3
3RDGENCEPH,AMINOPCN,MACROLIDE	Streptococcus pneumoniae (organism)	0.987122	4
3RDGENCEPH,AMINOPCN,METRONIDAZOLE	Enterococcus faecalis (organism)	0.951807	4
3RDGENCEPH,AMINOPCN,METRONIDAZOLE	Enterococcus faecium (organism)	0.0759769	0
3RDGENCEPH,AMINOPCN,METRONIDAZOLE	Escherichia coli (organism)	0.95289	4
3RDGENCEPH,AMINOPCN,METRONIDAZOLE	Genus Acinetobacter (organism)	0.224088	1
3RDGENCEPH,AMINOPCN,METRONIDAZOLE	Genus Bacteroides (organism)	0.985364	4
3RDGENCEPH,AMINOPCN,METRONIDAZOLE	Genus Haemophilus (organism)	0.992008	4
3RDGENCEPH,AMINOPCN,METRONIDAZOLE	Genus Klebsiella (organism)	0.82817	4
3RDGENCEPH,AMINOPCN,METRONIDAZOLE	Genus Legionella (organism)	0	0
3RDGENCEPH,AMINOPCN,METRONIDAZOLE	Genus Mycoplasma (organism)	0	0
3RDGENCEPH,AMINOPCN,METRONIDAZOLE	Genus Pseudomonas (organism)	0	0
3RDGENCEPH,AMINOPCN,METRONIDAZOLE	Genus Stenotrophomonas (organism)	0.0817505	0
3RDGENCEPH,AMINOPCN,METRONIDAZOLE	Other Enterobacteriaceae	0.896173	4
3RDGENCEPH,AMINOPCN,METRONIDAZOLE	Staphylococcus aureus (organism)	0.509213	2
3RDGENCEPH,AMINOPCN,METRONIDAZOLE	Streptococcus pneumoniae (organism)	0.967638	4
3RDGENCEPH,AZTREONAM	Enterococcus faecalis (organism)	0	0
3RDGENCEPH,AZTREONAM	Enterococcus faecium (organism)	0	0
3RDGENCEPH,AZTREONAM	Escherichia coli (organism)	0.992906	4
3RDGENCEPH,AZTREONAM	Genus Acinetobacter (organism)	0.217738	1
3RDGENCEPH,AZTREONAM	Genus Bacteroides (organism)	0.325301	1
3RDGENCEPH,AZTREONAM	Genus Haemophilus (organism)	0.998089	4
3RDGENCEPH,AZTREONAM	Genus Klebsiella (organism)	0.968538	4
3RDGENCEPH,AZTREONAM	Genus Legionella (organism)	0	0
3RDGENCEPH,AZTREONAM	Genus Mycoplasma (organism)	0	0
3RDGENCEPH,AZTREONAM	Genus Pseudomonas (organism)	0.577279	2
3RDGENCEPH,AZTREONAM	Genus Stenotrophomonas (organism)	0.0674779	0
3RDGENCEPH,AZTREONAM	Other Enterobacteriaceae	0.980469	4
3RDGENCEPH,AZTREONAM	Staphylococcus aureus (organism)	0.468212	2
3RDGENCEPH,AZTREONAM	Streptococcus pneumoniae (organism)	0.894067	4
3RDGENCEPH,AZTREONAM,MACROLIDE	Enterococcus faecalis (organism)	0.02	0
3RDGENCEPH,AZTREONAM,MACROLIDE	Enterococcus faecium (organism)	0.0434	0
3RDGENCEPH,AZTREONAM,MACROLIDE	Escherichia coli (organism)	0.992906	4
3RDGENCEPH,AZTREONAM,MACROLIDE	Genus Acinetobacter (organism)	0.217738	1
3RDGENCEPH,AZTREONAM,MACROLIDE	Genus Bacteroides (organism)	0.368819	1
3RDGENCEPH,AZTREONAM,MACROLIDE	Genus Haemophilus (organism)	0.999805	4
3RDGENCEPH,AZTREONAM,MACROLIDE	Genus Klebsiella (organism)	0.968538	4
3RDGENCEPH,AZTREONAM,MACROLIDE	Genus Legionella (organism)	1	4
3RDGENCEPH,AZTREONAM,MACROLIDE	Genus Mycoplasma (organism)	1	4
3RDGENCEPH,AZTREONAM,MACROLIDE	Genus Pseudomonas (organism)	0.577279	2
3RDGENCEPH,AZTREONAM,MACROLIDE	Genus Stenotrophomonas (organism)	0.0674779	0
3RDGENCEPH,AZTREONAM,MACROLIDE	Other Enterobacteriaceae	0.980469	4
3RDGENCEPH,AZTREONAM,MACROLIDE	Staphylococcus aureus (organism)	0.637259	3
3RDGENCEPH,AZTREONAM,MACROLIDE	Streptococcus pneumoniae (organism)	0.957846	4
3RDGENCEPH,AZTREONAM,MACROLIDE,PSAFQ,VANCOMYCIN	Enterococcus faecalis (organism)	0.975225	4
3RDGENCEPH,AZTREONAM,MACROLIDE,PSAFQ,VANCOMYCIN	Enterococcus faecium (organism)	0.253424	1
3RDGENCEPH,AZTREONAM,MACROLIDE,PSAFQ,VANCOMYCIN	Escherichia coli (organism)	0.996962	4
3RDGENCEPH,AZTREONAM,MACROLIDE,PSAFQ,VANCOMYCIN	Genus Acinetobacter (organism)	0.546164	2
3RDGENCEPH,AZTREONAM,MACROLIDE,PSAFQ,VANCOMYCIN	Genus Bacteroides (organism)	0.690721	3
3RDGENCEPH,AZTREONAM,MACROLIDE,PSAFQ,VANCOMYCIN	Genus Haemophilus (organism)	0.999994	4
3RDGENCEPH,AZTREONAM,MACROLIDE,PSAFQ,VANCOMYCIN	Genus Klebsiella (organism)	0.994249	4
3RDGENCEPH,AZTREONAM,MACROLIDE,PSAFQ,VANCOMYCIN	Genus Legionella (organism)	1	4
3RDGENCEPH,AZTREONAM,MACROLIDE,PSAFQ,VANCOMYCIN	Genus Mycoplasma (organism)	1	4
3RDGENCEPH,AZTREONAM,MACROLIDE,PSAFQ,VANCOMYCIN	Genus Pseudomonas (organism)	0.8319	4
3RDGENCEPH,AZTREONAM,MACROLIDE,PSAFQ,VANCOMYCIN	Genus Stenotrophomonas (organism)	0.754125	3
3RDGENCEPH,AZTREONAM,MACROLIDE,PSAFQ,VANCOMYCIN	Other Enterobacteriaceae	0.993622	4
3RDGENCEPH,AZTREONAM,MACROLIDE,PSAFQ,VANCOMYCIN	Staphylococcus aureus (organism)	0.998515	4
3RDGENCEPH,AZTREONAM,MACROLIDE,PSAFQ,VANCOMYCIN	Streptococcus pneumoniae (organism)	0.999965	4
3RDGENCEPH,AZTREONAM,NONPSAFQ	Enterococcus faecalis (organism)	0.521509	2
3RDGENCEPH,AZTREONAM,NONPSAFQ	Enterococcus faecium (organism)	0.092511	0
3RDGENCEPH,AZTREONAM,NONPSAFQ	Escherichia coli (organism)	0.996872	4
3RDGENCEPH,AZTREONAM,NONPSAFQ	Genus Acinetobacter (organism)	0.532528	2
3RDGENCEPH,AZTREONAM,NONPSAFQ	Genus Bacteroides (organism)	0.700434	3
3RDGENCEPH,AZTREONAM,NONPSAFQ	Genus Haemophilus (organism)	0.999955	4
3RDGENCEPH,AZTREONAM,NONPSAFQ	Genus Klebsiella (organism)	0.9951	4
3RDGENCEPH,AZTREONAM,NONPSAFQ	Genus Legionella (organism)	1	4
3RDGENCEPH,AZTREONAM,NONPSAFQ	Genus Mycoplasma (organism)	1	4
3RDGENCEPH,AZTREONAM,NONPSAFQ	Genus Pseudomonas (organism)	0.741252	3
3RDGENCEPH,AZTREONAM,NONPSAFQ	Genus Stenotrophomonas (organism)	0.680278	3
3RDGENCEPH,AZTREONAM,NONPSAFQ	Other Enterobacteriaceae	0.992475	4
3RDGENCEPH,AZTREONAM,NONPSAFQ	Staphylococcus aureus (organism)	0.785427	3
3RDGENCEPH,AZTREONAM,NONPSAFQ	Streptococcus pneumoniae (organism)	0.996172	4
3RDGENCEPH,CLINDAMYCIN	Enterococcus faecalis (organism)	0	0
3RDGENCEPH,CLINDAMYCIN	Enterococcus faecium (organism)	0	0
3RDGENCEPH,CLINDAMYCIN	Escherichia coli (organism)	0.910215	4
3RDGENCEPH,CLINDAMYCIN	Genus Acinetobacter (organism)	0.16828	0
3RDGENCEPH,CLINDAMYCIN	Genus Bacteroides (organism)	0.73846	3
3RDGENCEPH,CLINDAMYCIN	Genus Haemophilus (organism)	0.975159	4
3RDGENCEPH,CLINDAMYCIN	Genus Klebsiella (organism)	0.823622	4
3RDGENCEPH,CLINDAMYCIN	Genus Legionella (organism)	0	0
3RDGENCEPH,CLINDAMYCIN	Genus Mycoplasma (organism)	0	0
3RDGENCEPH,CLINDAMYCIN	Genus Pseudomonas (organism)	0	0
3RDGENCEPH,CLINDAMYCIN	Genus Stenotrophomonas (organism)	0.0309735	0
3RDGENCEPH,CLINDAMYCIN	Other Enterobacteriaceae	0.860608	4
3RDGENCEPH,CLINDAMYCIN	Staphylococcus aureus (organism)	0.80708	4
3RDGENCEPH,CLINDAMYCIN	Streptococcus pneumoniae (organism)	0.979769	4
3RDGENCEPH,CLINDAMYCIN,LINEZOLID,MACROLIDE	Enterococcus faecalis (organism)	0.973661	4
3RDGENCEPH,CLINDAMYCIN,LINEZOLID,MACROLIDE	Enterococcus faecium (organism)	0.96137	4
3RDGENCEPH,CLINDAMYCIN,LINEZOLID,MACROLIDE	Escherichia coli (organism)	0.910215	4
3RDGENCEPH,CLINDAMYCIN,LINEZOLID,MACROLIDE	Genus Acinetobacter (organism)	0.16828	0
3RDGENCEPH,CLINDAMYCIN,LINEZOLID,MACROLIDE	Genus Bacteroides (organism)	0.755329	3
3RDGENCEPH,CLINDAMYCIN,LINEZOLID,MACROLIDE	Genus Haemophilus (organism)	0.997469	4
3RDGENCEPH,CLINDAMYCIN,LINEZOLID,MACROLIDE	Genus Klebsiella (organism)	0.823622	4
3RDGENCEPH,CLINDAMYCIN,LINEZOLID,MACROLIDE	Genus Legionella (organism)	1	4
3RDGENCEPH,CLINDAMYCIN,LINEZOLID,MACROLIDE	Genus Mycoplasma (organism)	1	4
3RDGENCEPH,CLINDAMYCIN,LINEZOLID,MACROLIDE	Genus Pseudomonas (organism)	0	0
3RDGENCEPH,CLINDAMYCIN,LINEZOLID,MACROLIDE	Genus Stenotrophomonas (organism)	0.0309735	0
3RDGENCEPH,CLINDAMYCIN,LINEZOLID,MACROLIDE	Other Enterobacteriaceae	0.860608	4
3RDGENCEPH,CLINDAMYCIN,LINEZOLID,MACROLIDE	Staphylococcus aureus (organism)	0.998721	4
3RDGENCEPH,CLINDAMYCIN,LINEZOLID,MACROLIDE	Streptococcus pneumoniae (organism)	0.99958	4
3RDGENCEPH,CLINDAMYCIN,LINEZOLID,MACROLIDE,PSAFQ,VANCOMYCIN	Enterococcus faecalis (organism)	0.999334	4
3RDGENCEPH,CLINDAMYCIN,LINEZOLID,MACROLIDE,PSAFQ,VANCOMYCIN	Enterococcus faecium (organism)	0.969851	4
3RDGENCEPH,CLINDAMYCIN,LINEZOLID,MACROLIDE,PSAFQ,VANCOMYCIN	Escherichia coli (organism)	0.961553	4
3RDGENCEPH,CLINDAMYCIN,LINEZOLID,MACROLIDE,PSAFQ,VANCOMYCIN	Genus Acinetobacter (organism)	0.517471	2
3RDGENCEPH,CLINDAMYCIN,LINEZOLID,MACROLIDE,PSAFQ,VANCOMYCIN	Genus Bacteroides (organism)	0.880111	4
3RDGENCEPH,CLINDAMYCIN,LINEZOLID,MACROLIDE,PSAFQ,VANCOMYCIN	Genus Haemophilus (organism)	0.999921	4
3RDGENCEPH,CLINDAMYCIN,LINEZOLID,MACROLIDE,PSAFQ,VANCOMYCIN	Genus Klebsiella (organism)	0.967758	4
3RDGENCEPH,CLINDAMYCIN,LINEZOLID,MACROLIDE,PSAFQ,VANCOMYCIN	Genus Legionella (organism)	1	4
3RDGENCEPH,CLINDAMYCIN,LINEZOLID,MACROLIDE,PSAFQ,VANCOMYCIN	Genus Mycoplasma (organism)	1	4
3RDGENCEPH,CLINDAMYCIN,LINEZOLID,MACROLIDE,PSAFQ,VANCOMYCIN	Genus Pseudomonas (organism)	0.602338	3
3RDGENCEPH,CLINDAMYCIN,LINEZOLID,MACROLIDE,PSAFQ,VANCOMYCIN	Genus Stenotrophomonas (organism)	0.7445	3
3RDGENCEPH,CLINDAMYCIN,LINEZOLID,MACROLIDE,PSAFQ,VANCOMYCIN	Other Enterobacteriaceae	0.954484	4
3RDGENCEPH,CLINDAMYCIN,LINEZOLID,MACROLIDE,PSAFQ,VANCOMYCIN	Staphylococcus aureus (organism)	0.999995	4
3RDGENCEPH,CLINDAMYCIN,LINEZOLID,MACROLIDE,PSAFQ,VANCOMYCIN	Streptococcus pneumoniae (organism)	1	4
3RDGENCEPH,CLINDAMYCIN,MACROLIDE	Enterococcus faecalis (organism)	0.02	0
3RDGENCEPH,CLINDAMYCIN,MACROLIDE	Enterococcus faecium (organism)	0.0434	0
3RDGENCEPH,CLINDAMYCIN,MACROLIDE	Escherichia coli (organism)	0.910215	4
3RDGENCEPH,CLINDAMYCIN,MACROLIDE	Genus Acinetobacter (organism)	0.16828	0
3RDGENCEPH,CLINDAMYCIN,MACROLIDE	Genus Bacteroides (organism)	0.755329	3
3RDGENCEPH,CLINDAMYCIN,MACROLIDE	Genus Haemophilus (organism)	0.997469	4
3RDGENCEPH,CLINDAMYCIN,MACROLIDE	Genus Klebsiella (organism)	0.823622	4
3RDGENCEPH,CLINDAMYCIN,MACROLIDE	Genus Legionella (organism)	1	4
3RDGENCEPH,CLINDAMYCIN,MACROLIDE	Genus Mycoplasma (organism)	1	4
3RDGENCEPH,CLINDAMYCIN,MACROLIDE	Genus Pseudomonas (organism)	0	0
3RDGENCEPH,CLINDAMYCIN,MACROLIDE	Genus Stenotrophomonas (organism)	0.0309735	0
3RDGENCEPH,CLINDAMYCIN,MACROLIDE	Other Enterobacteriaceae	0.860608	4
3RDGENCEPH,CLINDAMYCIN,MACROLIDE	Staphylococcus aureus (organism)	0.868406	4
3RDGENCEPH,CLINDAMYCIN,MACROLIDE	Streptococcus pneumoniae (organism)	0.991949	4
3RDGENCEPH,CLINDAMYCIN,MACROLIDE,METRONIDAZOLE	Enterococcus faecalis (organism)	0.02	0
3RDGENCEPH,CLINDAMYCIN,MACROLIDE,METRONIDAZOLE	Enterococcus faecium (organism)	0.0434	0
3RDGENCEPH,CLINDAMYCIN,MACROLIDE,METRONIDAZOLE	Escherichia coli (organism)	0.910215	4
3RDGENCEPH,CLINDAMYCIN,MACROLIDE,METRONIDAZOLE	Genus Acinetobacter (organism)	0.16828	0
3RDGENCEPH,CLINDAMYCIN,MACROLIDE,METRONIDAZOLE	Genus Bacteroides (organism)	0.994174	4
3RDGENCEPH,CLINDAMYCIN,MACROLIDE,METRONIDAZOLE	Genus Haemophilus (organism)	0.997469	4
3RDGENCEPH,CLINDAMYCIN,MACROLIDE,METRONIDAZOLE	Genus Klebsiella (organism)	0.823622	4
3RDGENCEPH,CLINDAMYCIN,MACROLIDE,METRONIDAZOLE	Genus Legionella (organism)	1	4
3RDGENCEPH,CLINDAMYCIN,MACROLIDE,METRONIDAZOLE	Genus Mycoplasma (organism)	1	4
3RDGENCEPH,CLINDAMYCIN,MACROLIDE,METRONIDAZOLE	Genus Pseudomonas (organism)	0	0
3RDGENCEPH,CLINDAMYCIN,MACROLIDE,METRONIDAZOLE	Genus Stenotrophomonas (organism)	0.0309735	0
3RDGENCEPH,CLINDAMYCIN,MACROLIDE,METRONIDAZOLE	Other Enterobacteriaceae	0.860608	4
3RDGENCEPH,CLINDAMYCIN,MACROLIDE,METRONIDAZOLE	Staphylococcus aureus (organism)	0.868406	4
3RDGENCEPH,CLINDAMYCIN,MACROLIDE,METRONIDAZOLE	Streptococcus pneumoniae (organism)	0.991949	4
3RDGENCEPH,CLINDAMYCIN,MACROLIDE,NONPSAFQ	Enterococcus faecalis (organism)	0.531079	2
3RDGENCEPH,CLINDAMYCIN,MACROLIDE,NONPSAFQ	Enterococcus faecium (organism)	0.131896	0
3RDGENCEPH,CLINDAMYCIN,MACROLIDE,NONPSAFQ	Escherichia coli (organism)	0.960417	4
3RDGENCEPH,CLINDAMYCIN,MACROLIDE,NONPSAFQ	Genus Acinetobacter (organism)	0.502972	2
3RDGENCEPH,CLINDAMYCIN,MACROLIDE,NONPSAFQ	Genus Bacteroides (organism)	0.891366	4
3RDGENCEPH,CLINDAMYCIN,MACROLIDE,NONPSAFQ	Genus Haemophilus (organism)	0.999941	4
3RDGENCEPH,CLINDAMYCIN,MACROLIDE,NONPSAFQ	Genus Klebsiella (organism)	0.972528	4
3RDGENCEPH,CLINDAMYCIN,MACROLIDE,NONPSAFQ	Genus Legionella (organism)	1	4
3RDGENCEPH,CLINDAMYCIN,MACROLIDE,NONPSAFQ	Genus Mycoplasma (organism)	1	4
3RDGENCEPH,CLINDAMYCIN,MACROLIDE,NONPSAFQ	Genus Pseudomonas (organism)	0.3879	1
3RDGENCEPH,CLINDAMYCIN,MACROLIDE,NONPSAFQ	Genus Stenotrophomonas (organism)	0.667762	3
3RDGENCEPH,CLINDAMYCIN,MACROLIDE,NONPSAFQ	Other Enterobacteriaceae	0.946298	4
3RDGENCEPH,CLINDAMYCIN,MACROLIDE,NONPSAFQ	Staphylococcus aureus (organism)	0.946903	4
3RDGENCEPH,CLINDAMYCIN,MACROLIDE,NONPSAFQ	Streptococcus pneumoniae (organism)	0.999709	4
3RDGENCEPH,CLINDAMYCIN,MACROLIDE,PSACEPH,VANCOMYCIN	Enterococcus faecalis (organism)	0.948484	4
3RDGENCEPH,CLINDAMYCIN,MACROLIDE,PSACEPH,VANCOMYCIN	Enterococcus faecium (organism)	0.219183	1
3RDGENCEPH,CLINDAMYCIN,MACROLIDE,PSACEPH,VANCOMYCIN	Escherichia coli (organism)	0.993219	4
3RDGENCEPH,CLINDAMYCIN,MACROLIDE,PSACEPH,VANCOMYCIN	Genus Acinetobacter (organism)	0.522592	2
3RDGENCEPH,CLINDAMYCIN,MACROLIDE,PSACEPH,VANCOMYCIN	Genus Bacteroides (organism)	0.755329	3
3RDGENCEPH,CLINDAMYCIN,MACROLIDE,PSACEPH,VANCOMYCIN	Genus Haemophilus (organism)	0.999884	4
3RDGENCEPH,CLINDAMYCIN,MACROLIDE,PSACEPH,VANCOMYCIN	Genus Klebsiella (organism)	0.972721	4
3RDGENCEPH,CLINDAMYCIN,MACROLIDE,PSACEPH,VANCOMYCIN	Genus Legionella (organism)	1	4
3RDGENCEPH,CLINDAMYCIN,MACROLIDE,PSACEPH,VANCOMYCIN	Genus Mycoplasma (organism)	1	4
3RDGENCEPH,CLINDAMYCIN,MACROLIDE,PSACEPH,VANCOMYCIN	Genus Pseudomonas (organism)	0.780473	3
3RDGENCEPH,CLINDAMYCIN,MACROLIDE,PSACEPH,VANCOMYCIN	Genus Stenotrophomonas (organism)	0.386069	1
3RDGENCEPH,CLINDAMYCIN,MACROLIDE,PSACEPH,VANCOMYCIN	Other Enterobacteriaceae	0.987837	4
3RDGENCEPH,CLINDAMYCIN,MACROLIDE,PSACEPH,VANCOMYCIN	Staphylococcus aureus (organism)	0.999528	4
3RDGENCEPH,CLINDAMYCIN,MACROLIDE,PSACEPH,VANCOMYCIN	Streptococcus pneumoniae (organism)	0.999989	4
3RDGENCEPH,CLINDAMYCIN,MACROLIDE,PSAFQ	Enterococcus faecalis (organism)	0.528689	2
3RDGENCEPH,CLINDAMYCIN,MACROLIDE,PSAFQ	Enterococcus faecium (organism)	0.0853501	0
3RDGENCEPH,CLINDAMYCIN,MACROLIDE,PSAFQ	Escherichia coli (organism)	0.961553	4
3RDGENCEPH,CLINDAMYCIN,MACROLIDE,PSAFQ	Genus Acinetobacter (organism)	0.517471	2
3RDGENCEPH,CLINDAMYCIN,MACROLIDE,PSAFQ	Genus Bacteroides (organism)	0.880111	4
3RDGENCEPH,CLINDAMYCIN,MACROLIDE,PSAFQ	Genus Haemophilus (organism)	0.999921	4
3RDGENCEPH,CLINDAMYCIN,MACROLIDE,PSAFQ	Genus Klebsiella (organism)	0.967758	4
3RDGENCEPH,CLINDAMYCIN,MACROLIDE,PSAFQ	Genus Legionella (organism)	1	4
3RDGENCEPH,CLINDAMYCIN,MACROLIDE,PSAFQ	Genus Mycoplasma (organism)	1	4
3RDGENCEPH,CLINDAMYCIN,MACROLIDE,PSAFQ	Genus Pseudomonas (organism)	0.602338	3
3RDGENCEPH,CLINDAMYCIN,MACROLIDE,PSAFQ	Genus Stenotrophomonas (organism)	0.7445	3
3RDGENCEPH,CLINDAMYCIN,MACROLIDE,PSAFQ	Other Enterobacteriaceae	0.954484	4
3RDGENCEPH,CLINDAMYCIN,MACROLIDE,PSAFQ	Staphylococcus aureus (organism)	0.927922	4
3RDGENCEPH,CLINDAMYCIN,MACROLIDE,PSAFQ	Streptococcus pneumoniae (organism)	0.99962	4
3RDGENCEPH,CLINDAMYCIN,MACROLIDE,TETRACYCLINE	Enterococcus faecalis (organism)	0.334694	1
3RDGENCEPH,CLINDAMYCIN,MACROLIDE,TETRACYCLINE	Enterococcus faecium (organism)	0.503444	2
3RDGENCEPH,CLINDAMYCIN,MACROLIDE,TETRACYCLINE	Escherichia coli (organism)	0.978416	4
3RDGENCEPH,CLINDAMYCIN,MACROLIDE,TETRACYCLINE	Genus Acinetobacter (organism)	0.653505	3
3RDGENCEPH,CLINDAMYCIN,MACROLIDE,TETRACYCLINE	Genus Bacteroides (organism)	0.83125	4
3RDGENCEPH,CLINDAMYCIN,MACROLIDE,TETRACYCLINE	Genus Haemophilus (organism)	0.999581	4
3RDGENCEPH,CLINDAMYCIN,MACROLIDE,TETRACYCLINE	Genus Klebsiella (organism)	0.971127	4
3RDGENCEPH,CLINDAMYCIN,MACROLIDE,TETRACYCLINE	Genus Legionella (organism)	1	4
3RDGENCEPH,CLINDAMYCIN,MACROLIDE,TETRACYCLINE	Genus Mycoplasma (organism)	1	4
3RDGENCEPH,CLINDAMYCIN,MACROLIDE,TETRACYCLINE	Genus Pseudomonas (organism)	0	0
3RDGENCEPH,CLINDAMYCIN,MACROLIDE,TETRACYCLINE	Genus Stenotrophomonas (organism)	0.744855	3
3RDGENCEPH,CLINDAMYCIN,MACROLIDE,TETRACYCLINE	Other Enterobacteriaceae	0.980778	4
3RDGENCEPH,CLINDAMYCIN,MACROLIDE,TETRACYCLINE	Staphylococcus aureus (organism)	0.993083	4
3RDGENCEPH,CLINDAMYCIN,MACROLIDE,TETRACYCLINE	Streptococcus pneumoniae (organism)	0.998191	4
3RDGENCEPH,CLINDAMYCIN,MACROLIDE,TMPSMX	Enterococcus faecalis (organism)	0.02	0
3RDGENCEPH,CLINDAMYCIN,MACROLIDE,TMPSMX	Enterococcus faecium (organism)	0.0434	0
3RDGENCEPH,CLINDAMYCIN,MACROLIDE,TMPSMX	Escherichia coli (organism)	0.969852	4
3RDGENCEPH,CLINDAMYCIN,MACROLIDE,TMPSMX	Genus Acinetobacter (organism)	0.585576	2
3RDGENCEPH,CLINDAMYCIN,MACROLIDE,TMPSMX	Genus Bacteroides (organism)	0.755329	3
3RDGENCEPH,CLINDAMYCIN,MACROLIDE,TMPSMX	Genus Haemophilus (organism)	0.99939	4
3RDGENCEPH,CLINDAMYCIN,MACROLIDE,TMPSMX	Genus Klebsiella (organism)	0.968401	4
3RDGENCEPH,CLINDAMYCIN,MACROLIDE,TMPSMX	Genus Legionella (organism)	1	4
3RDGENCEPH,CLINDAMYCIN,MACROLIDE,TMPSMX	Genus Mycoplasma (organism)	1	4
3RDGENCEPH,CLINDAMYCIN,MACROLIDE,TMPSMX	Genus Pseudomonas (organism)	0	0
3RDGENCEPH,CLINDAMYCIN,MACROLIDE,TMPSMX	Genus Stenotrophomonas (organism)	0.911795	4
3RDGENCEPH,CLINDAMYCIN,MACROLIDE,TMPSMX	Other Enterobacteriaceae	0.962361	4
3RDGENCEPH,CLINDAMYCIN,MACROLIDE,TMPSMX	Staphylococcus aureus (organism)	0.99474	4
3RDGENCEPH,CLINDAMYCIN,MACROLIDE,TMPSMX	Streptococcus pneumoniae (organism)	0.997768	4
3RDGENCEPH,CLINDAMYCIN,MACROLIDE,VANCOMYCIN	Enterococcus faecalis (organism)	0.948484	4
3RDGENCEPH,CLINDAMYCIN,MACROLIDE,VANCOMYCIN	Enterococcus faecium (organism)	0.219183	1
3RDGENCEPH,CLINDAMYCIN,MACROLIDE,VANCOMYCIN	Escherichia coli (organism)	0.910215	4
3RDGENCEPH,CLINDAMYCIN,MACROLIDE,VANCOMYCIN	Genus Acinetobacter (organism)	0.16828	0
3RDGENCEPH,CLINDAMYCIN,MACROLIDE,VANCOMYCIN	Genus Bacteroides (organism)	0.755329	3
3RDGENCEPH,CLINDAMYCIN,MACROLIDE,VANCOMYCIN	Genus Haemophilus (organism)	0.997469	4
3RDGENCEPH,CLINDAMYCIN,MACROLIDE,VANCOMYCIN	Genus Klebsiella (organism)	0.823622	4
3RDGENCEPH,CLINDAMYCIN,MACROLIDE,VANCOMYCIN	Genus Legionella (organism)	1	4
3RDGENCEPH,CLINDAMYCIN,MACROLIDE,VANCOMYCIN	Genus Mycoplasma (organism)	1	4
3RDGENCEPH,CLINDAMYCIN,MACROLIDE,VANCOMYCIN	Genus Pseudomonas (organism)	0	0
3RDGENCEPH,CLINDAMYCIN,MACROLIDE,VANCOMYCIN	Genus Stenotrophomonas (organism)	0.0309735	0
3RDGENCEPH,CLINDAMYCIN,MACROLIDE,VANCOMYCIN	Other Enterobacteriaceae	0.860608	4
3RDGENCEPH,CLINDAMYCIN,MACROLIDE,VANCOMYCIN	Staphylococcus aureus (organism)	0.999016	4
3RDGENCEPH,CLINDAMYCIN,MACROLIDE,VANCOMYCIN	Streptococcus pneumoniae (organism)	0.999857	4
3RDGENCEPH,CLINDAMYCIN,METRONIDAZOLE	Enterococcus faecalis (organism)	0	0
3RDGENCEPH,CLINDAMYCIN,METRONIDAZOLE	Enterococcus faecium (organism)	0	0
3RDGENCEPH,CLINDAMYCIN,METRONIDAZOLE	Escherichia coli (organism)	0.910215	4
3RDGENCEPH,CLINDAMYCIN,METRONIDAZOLE	Genus Acinetobacter (organism)	0.16828	0
3RDGENCEPH,CLINDAMYCIN,METRONIDAZOLE	Genus Bacteroides (organism)	0.993773	4
3RDGENCEPH,CLINDAMYCIN,METRONIDAZOLE	Genus Haemophilus (organism)	0.975159	4
3RDGENCEPH,CLINDAMYCIN,METRONIDAZOLE	Genus Klebsiella (organism)	0.823622	4
3RDGENCEPH,CLINDAMYCIN,METRONIDAZOLE	Genus Legionella (organism)	0	0
3RDGENCEPH,CLINDAMYCIN,METRONIDAZOLE	Genus Mycoplasma (organism)	0	0
3RDGENCEPH,CLINDAMYCIN,METRONIDAZOLE	Genus Pseudomonas (organism)	0	0
3RDGENCEPH,CLINDAMYCIN,METRONIDAZOLE	Genus Stenotrophomonas (organism)	0.0309735	0
3RDGENCEPH,CLINDAMYCIN,METRONIDAZOLE	Other Enterobacteriaceae	0.860608	4
3RDGENCEPH,CLINDAMYCIN,METRONIDAZOLE	Staphylococcus aureus (organism)	0.80708	4
3RDGENCEPH,CLINDAMYCIN,METRONIDAZOLE	Streptococcus pneumoniae (organism)	0.979769	4
3RDGENCEPH,CLINDAMYCIN,METRONIDAZOLE,PSAFQ	Enterococcus faecalis (organism)	0.51907	2
3RDGENCEPH,CLINDAMYCIN,METRONIDAZOLE,PSAFQ	Enterococcus faecium (organism)	0.0438533	0
3RDGENCEPH,CLINDAMYCIN,METRONIDAZOLE,PSAFQ	Escherichia coli (organism)	0.961553	4
3RDGENCEPH,CLINDAMYCIN,METRONIDAZOLE,PSAFQ	Genus Acinetobacter (organism)	0.517471	2
3RDGENCEPH,CLINDAMYCIN,METRONIDAZOLE,PSAFQ	Genus Bacteroides (organism)	0.996949	4
3RDGENCEPH,CLINDAMYCIN,METRONIDAZOLE,PSAFQ	Genus Haemophilus (organism)	0.999229	4
3RDGENCEPH,CLINDAMYCIN,METRONIDAZOLE,PSAFQ	Genus Klebsiella (organism)	0.967758	4
3RDGENCEPH,CLINDAMYCIN,METRONIDAZOLE,PSAFQ	Genus Legionella (organism)	1	4
3RDGENCEPH,CLINDAMYCIN,METRONIDAZOLE,PSAFQ	Genus Mycoplasma (organism)	1	4
3RDGENCEPH,CLINDAMYCIN,METRONIDAZOLE,PSAFQ	Genus Pseudomonas (organism)	0.602338	3
3RDGENCEPH,CLINDAMYCIN,METRONIDAZOLE,PSAFQ	Genus Stenotrophomonas (organism)	0.7445	3
3RDGENCEPH,CLINDAMYCIN,METRONIDAZOLE,PSAFQ	Other Enterobacteriaceae	0.954484	4
3RDGENCEPH,CLINDAMYCIN,METRONIDAZOLE,PSAFQ	Staphylococcus aureus (organism)	0.894331	4
3RDGENCEPH,CLINDAMYCIN,METRONIDAZOLE,PSAFQ	Streptococcus pneumoniae (organism)	0.999044	4
3RDGENCEPH,CLINDAMYCIN,METRONIDAZOLE,VANCOMYCIN	Enterococcus faecalis (organism)	0.947433	4
3RDGENCEPH,CLINDAMYCIN,METRONIDAZOLE,VANCOMYCIN	Enterococcus faecium (organism)	0.183758	0
3RDGENCEPH,CLINDAMYCIN,METRONIDAZOLE,VANCOMYCIN	Escherichia coli (organism)	0.910215	4
3RDGENCEPH,CLINDAMYCIN,METRONIDAZOLE,VANCOMYCIN	Genus Acinetobacter (organism)	0.16828	0
3RDGENCEPH,CLINDAMYCIN,METRONIDAZOLE,VANCOMYCIN	Genus Bacteroides (organism)	0.993773	4
3RDGENCEPH,CLINDAMYCIN,METRONIDAZOLE,VANCOMYCIN	Genus Haemophilus (organism)	0.975159	4
3RDGENCEPH,CLINDAMYCIN,METRONIDAZOLE,VANCOMYCIN	Genus Klebsiella (organism)	0.823622	4
3RDGENCEPH,CLINDAMYCIN,METRONIDAZOLE,VANCOMYCIN	Genus Legionella (organism)	0	0
3RDGENCEPH,CLINDAMYCIN,METRONIDAZOLE,VANCOMYCIN	Genus Mycoplasma (organism)	0	0
3RDGENCEPH,CLINDAMYCIN,METRONIDAZOLE,VANCOMYCIN	Genus Pseudomonas (organism)	0	0
3RDGENCEPH,CLINDAMYCIN,METRONIDAZOLE,VANCOMYCIN	Genus Stenotrophomonas (organism)	0.0309735	0
3RDGENCEPH,CLINDAMYCIN,METRONIDAZOLE,VANCOMYCIN	Other Enterobacteriaceae	0.860608	4
3RDGENCEPH,CLINDAMYCIN,METRONIDAZOLE,VANCOMYCIN	Staphylococcus aureus (organism)	0.998558	4
3RDGENCEPH,CLINDAMYCIN,METRONIDAZOLE,VANCOMYCIN	Streptococcus pneumoniae (organism)	0.999641	4
3RDGENCEPH,CLINDAMYCIN,NONPSAFQ	Enterococcus faecalis (organism)	0.521509	2
3RDGENCEPH,CLINDAMYCIN,NONPSAFQ	Enterococcus faecium (organism)	0.092511	0
3RDGENCEPH,CLINDAMYCIN,NONPSAFQ	Escherichia coli (organism)	0.960417	4
3RDGENCEPH,CLINDAMYCIN,NONPSAFQ	Genus Acinetobacter (organism)	0.502972	2
3RDGENCEPH,CLINDAMYCIN,NONPSAFQ	Genus Bacteroides (organism)	0.883876	4
3RDGENCEPH,CLINDAMYCIN,NONPSAFQ	Genus Haemophilus (organism)	0.999421	4
3RDGENCEPH,CLINDAMYCIN,NONPSAFQ	Genus Klebsiella (organism)	0.972528	4
3RDGENCEPH,CLINDAMYCIN,NONPSAFQ	Genus Legionella (organism)	1	4
3RDGENCEPH,CLINDAMYCIN,NONPSAFQ	Genus Mycoplasma (organism)	1	4
3RDGENCEPH,CLINDAMYCIN,NONPSAFQ	Genus Pseudomonas (organism)	0.3879	1
3RDGENCEPH,CLINDAMYCIN,NONPSAFQ	Genus Stenotrophomonas (organism)	0.667762	3
3RDGENCEPH,CLINDAMYCIN,NONPSAFQ	Other Enterobacteriaceae	0.946298	4
3RDGENCEPH,CLINDAMYCIN,NONPSAFQ	Staphylococcus aureus (organism)	0.922158	4
3RDGENCEPH,CLINDAMYCIN,NONPSAFQ	Streptococcus pneumoniae (organism)	0.999269	4
3RDGENCEPH,CLINDAMYCIN,NONPSAFQ,TMPSMX	Enterococcus faecalis (organism)	0.521509	2
3RDGENCEPH,CLINDAMYCIN,NONPSAFQ,TMPSMX	Enterococcus faecium (organism)	0.092511	0
3RDGENCEPH,CLINDAMYCIN,NONPSAFQ,TMPSMX	Escherichia coli (organism)	0.986709	4
3RDGENCEPH,CLINDAMYCIN,NONPSAFQ,TMPSMX	Genus Acinetobacter (organism)	0.752344	3
3RDGENCEPH,CLINDAMYCIN,NONPSAFQ,TMPSMX	Genus Bacteroides (organism)	0.883876	4
3RDGENCEPH,CLINDAMYCIN,NONPSAFQ,TMPSMX	Genus Haemophilus (organism)	0.99986	4
3RDGENCEPH,CLINDAMYCIN,NONPSAFQ,TMPSMX	Genus Klebsiella (organism)	0.995078	4
3RDGENCEPH,CLINDAMYCIN,NONPSAFQ,TMPSMX	Genus Legionella (organism)	1	4
3RDGENCEPH,CLINDAMYCIN,NONPSAFQ,TMPSMX	Genus Mycoplasma (organism)	1	4
3RDGENCEPH,CLINDAMYCIN,NONPSAFQ,TMPSMX	Genus Pseudomonas (organism)	0.3879	1
3RDGENCEPH,CLINDAMYCIN,NONPSAFQ,TMPSMX	Genus Stenotrophomonas (organism)	0.969758	4
3RDGENCEPH,CLINDAMYCIN,NONPSAFQ,TMPSMX	Other Enterobacteriaceae	0.985499	4
3RDGENCEPH,CLINDAMYCIN,NONPSAFQ,TMPSMX	Staphylococcus aureus (organism)	0.996889	4
3RDGENCEPH,CLINDAMYCIN,NONPSAFQ,TMPSMX	Streptococcus pneumoniae (organism)	0.999797	4
3RDGENCEPH,CLINDAMYCIN,NONPSAFQ,VANCOMYCIN	Enterococcus faecalis (organism)	0.974847	4
3RDGENCEPH,CLINDAMYCIN,NONPSAFQ,VANCOMYCIN	Enterococcus faecium (organism)	0.259269	1
3RDGENCEPH,CLINDAMYCIN,NONPSAFQ,VANCOMYCIN	Escherichia coli (organism)	0.960417	4
3RDGENCEPH,CLINDAMYCIN,NONPSAFQ,VANCOMYCIN	Genus Acinetobacter (organism)	0.502972	2
3RDGENCEPH,CLINDAMYCIN,NONPSAFQ,VANCOMYCIN	Genus Bacteroides (organism)	0.883876	4
3RDGENCEPH,CLINDAMYCIN,NONPSAFQ,VANCOMYCIN	Genus Haemophilus (organism)	0.999421	4
3RDGENCEPH,CLINDAMYCIN,NONPSAFQ,VANCOMYCIN	Genus Klebsiella (organism)	0.972528	4
3RDGENCEPH,CLINDAMYCIN,NONPSAFQ,VANCOMYCIN	Genus Legionella (organism)	1	4
3RDGENCEPH,CLINDAMYCIN,NONPSAFQ,VANCOMYCIN	Genus Mycoplasma (organism)	1	4
3RDGENCEPH,CLINDAMYCIN,NONPSAFQ,VANCOMYCIN	Genus Pseudomonas (organism)	0.3879	1
3RDGENCEPH,CLINDAMYCIN,NONPSAFQ,VANCOMYCIN	Genus Stenotrophomonas (organism)	0.667762	3
3RDGENCEPH,CLINDAMYCIN,NONPSAFQ,VANCOMYCIN	Other Enterobacteriaceae	0.946298	4
3RDGENCEPH,CLINDAMYCIN,NONPSAFQ,VANCOMYCIN	Staphylococcus aureus (organism)	0.999418	4
3RDGENCEPH,CLINDAMYCIN,NONPSAFQ,VANCOMYCIN	Streptococcus pneumoniae (organism)	0.999987	4
3RDGENCEPH,CLINDAMYCIN,PSACARBAPENEM,PSAFQ	Enterococcus faecalis (organism)	0.94528	4
3RDGENCEPH,CLINDAMYCIN,PSACARBAPENEM,PSAFQ	Enterococcus faecium (organism)	0.164746	0
3RDGENCEPH,CLINDAMYCIN,PSACARBAPENEM,PSAFQ	Escherichia coli (organism)	0.999564	4
3RDGENCEPH,CLINDAMYCIN,PSACARBAPENEM,PSAFQ	Genus Acinetobacter (organism)	0.823774	4
3RDGENCEPH,CLINDAMYCIN,PSACARBAPENEM,PSAFQ	Genus Bacteroides (organism)	0.996796	4
3RDGENCEPH,CLINDAMYCIN,PSACARBAPENEM,PSAFQ	Genus Haemophilus (organism)	1	4
3RDGENCEPH,CLINDAMYCIN,PSACARBAPENEM,PSAFQ	Genus Klebsiella (organism)	0.998652	4
3RDGENCEPH,CLINDAMYCIN,PSACARBAPENEM,PSAFQ	Genus Legionella (organism)	1	4
3RDGENCEPH,CLINDAMYCIN,PSACARBAPENEM,PSAFQ	Genus Mycoplasma (organism)	1	4
3RDGENCEPH,CLINDAMYCIN,PSACARBAPENEM,PSAFQ	Genus Pseudomonas (organism)	0.918752	4
3RDGENCEPH,CLINDAMYCIN,PSACARBAPENEM,PSAFQ	Genus Stenotrophomonas (organism)	0.749823	3
3RDGENCEPH,CLINDAMYCIN,PSACARBAPENEM,PSAFQ	Other Enterobacteriaceae	0.998477	4
3RDGENCEPH,CLINDAMYCIN,PSACARBAPENEM,PSAFQ	Staphylococcus aureus (organism)	0.948442	4
3RDGENCEPH,CLINDAMYCIN,PSACARBAPENEM,PSAFQ	Streptococcus pneumoniae (organism)	0.999815	4
3RDGENCEPH,CLINDAMYCIN,PSAFQ	Enterococcus faecalis (organism)	0.51907	2
3RDGENCEPH,CLINDAMYCIN,PSAFQ	Enterococcus faecium (organism)	0.0438533	0
3RDGENCEPH,CLINDAMYCIN,PSAFQ	Escherichia coli (organism)	0.961553	4
3RDGENCEPH,CLINDAMYCIN,PSAFQ	Genus Acinetobacter (organism)	0.517471	2
3RDGENCEPH,CLINDAMYCIN,PSAFQ	Genus Bacteroides (organism)	0.871845	4
3RDGENCEPH,CLINDAMYCIN,PSAFQ	Genus Haemophilus (organism)	0.999229	4
3RDGENCEPH,CLINDAMYCIN,PSAFQ	Genus Klebsiella (organism)	0.967758	4
3RDGENCEPH,CLINDAMYCIN,PSAFQ	Genus Legionella (organism)	1	4
3RDGENCEPH,CLINDAMYCIN,PSAFQ	Genus Mycoplasma (organism)	1	4
3RDGENCEPH,CLINDAMYCIN,PSAFQ	Genus Pseudomonas (organism)	0.602338	3
3RDGENCEPH,CLINDAMYCIN,PSAFQ	Genus Stenotrophomonas (organism)	0.7445	3
3RDGENCEPH,CLINDAMYCIN,PSAFQ	Other Enterobacteriaceae	0.954484	4
3RDGENCEPH,CLINDAMYCIN,PSAFQ	Staphylococcus aureus (organism)	0.894331	4
3RDGENCEPH,CLINDAMYCIN,PSAFQ	Streptococcus pneumoniae (organism)	0.999044	4
3RDGENCEPH,CLINDAMYCIN,PSAFQ,PSAFQ	Enterococcus faecalis (organism)	0.51907	2
3RDGENCEPH,CLINDAMYCIN,PSAFQ,PSAFQ	Enterococcus faecium (organism)	0.0438533	0
3RDGENCEPH,CLINDAMYCIN,PSAFQ,PSAFQ	Escherichia coli (organism)	0.961553	4
3RDGENCEPH,CLINDAMYCIN,PSAFQ,PSAFQ	Genus Acinetobacter (organism)	0.517471	2
3RDGENCEPH,CLINDAMYCIN,PSAFQ,PSAFQ	Genus Bacteroides (organism)	0.871845	4
3RDGENCEPH,CLINDAMYCIN,PSAFQ,PSAFQ	Genus Haemophilus (organism)	0.999229	4
3RDGENCEPH,CLINDAMYCIN,PSAFQ,PSAFQ	Genus Klebsiella (organism)	0.967758	4
3RDGENCEPH,CLINDAMYCIN,PSAFQ,PSAFQ	Genus Legionella (organism)	1	4
3RDGENCEPH,CLINDAMYCIN,PSAFQ,PSAFQ	Genus Mycoplasma (organism)	1	4
3RDGENCEPH,CLINDAMYCIN,PSAFQ,PSAFQ	Genus Pseudomonas (organism)	0.602338	3
3RDGENCEPH,CLINDAMYCIN,PSAFQ,PSAFQ	Genus Stenotrophomonas (organism)	0.7445	3
3RDGENCEPH,CLINDAMYCIN,PSAFQ,PSAFQ	Other Enterobacteriaceae	0.954484	4
3RDGENCEPH,CLINDAMYCIN,PSAFQ,PSAFQ	Staphylococcus aureus (organism)	0.894331	4
3RDGENCEPH,CLINDAMYCIN,PSAFQ,PSAFQ	Streptococcus pneumoniae (organism)	0.999044	4
3RDGENCEPH,CLINDAMYCIN,PSAFQ,VANCOMYCIN,ZOSYN	Enterococcus faecalis (organism)	0.998038	4
3RDGENCEPH,CLINDAMYCIN,PSAFQ,VANCOMYCIN,ZOSYN	Enterococcus faecium (organism)	0.410528	2
3RDGENCEPH,CLINDAMYCIN,PSAFQ,VANCOMYCIN,ZOSYN	Escherichia coli (organism)	0.99704	4
3RDGENCEPH,CLINDAMYCIN,PSAFQ,VANCOMYCIN,ZOSYN	Genus Acinetobacter (organism)	0.71007	3
3RDGENCEPH,CLINDAMYCIN,PSAFQ,VANCOMYCIN,ZOSYN	Genus Bacteroides (organism)	0.996232	4
3RDGENCEPH,CLINDAMYCIN,PSAFQ,VANCOMYCIN,ZOSYN	Genus Haemophilus (organism)	0.999953	4
3RDGENCEPH,CLINDAMYCIN,PSAFQ,VANCOMYCIN,ZOSYN	Genus Klebsiella (organism)	0.995144	4
3RDGENCEPH,CLINDAMYCIN,PSAFQ,VANCOMYCIN,ZOSYN	Genus Legionella (organism)	1	4
3RDGENCEPH,CLINDAMYCIN,PSAFQ,VANCOMYCIN,ZOSYN	Genus Mycoplasma (organism)	1	4
3RDGENCEPH,CLINDAMYCIN,PSAFQ,VANCOMYCIN,ZOSYN	Genus Pseudomonas (organism)	0.929289	4
3RDGENCEPH,CLINDAMYCIN,PSAFQ,VANCOMYCIN,ZOSYN	Genus Stenotrophomonas (organism)	0.769116	3
3RDGENCEPH,CLINDAMYCIN,PSAFQ,VANCOMYCIN,ZOSYN	Other Enterobacteriaceae	0.993425	4
3RDGENCEPH,CLINDAMYCIN,PSAFQ,VANCOMYCIN,ZOSYN	Staphylococcus aureus (organism)	0.99969	4
3RDGENCEPH,CLINDAMYCIN,PSAFQ,VANCOMYCIN,ZOSYN	Streptococcus pneumoniae (organism)	0.999996	4
3RDGENCEPH,CLINDAMYCIN,TETRACYCLINE	Enterococcus faecalis (organism)	0.321116	1
3RDGENCEPH,CLINDAMYCIN,TETRACYCLINE	Enterococcus faecium (organism)	0.480916	2
3RDGENCEPH,CLINDAMYCIN,TETRACYCLINE	Escherichia coli (organism)	0.978416	4
3RDGENCEPH,CLINDAMYCIN,TETRACYCLINE	Genus Acinetobacter (organism)	0.653505	3
3RDGENCEPH,CLINDAMYCIN,TETRACYCLINE	Genus Bacteroides (organism)	0.819616	4
3RDGENCEPH,CLINDAMYCIN,TETRACYCLINE	Genus Haemophilus (organism)	0.995884	4
3RDGENCEPH,CLINDAMYCIN,TETRACYCLINE	Genus Klebsiella (organism)	0.971127	4
3RDGENCEPH,CLINDAMYCIN,TETRACYCLINE	Genus Legionella (organism)	1	4
3RDGENCEPH,CLINDAMYCIN,TETRACYCLINE	Genus Mycoplasma (organism)	1	4
3RDGENCEPH,CLINDAMYCIN,TETRACYCLINE	Genus Pseudomonas (organism)	0	0
3RDGENCEPH,CLINDAMYCIN,TETRACYCLINE	Genus Stenotrophomonas (organism)	0.744855	3
3RDGENCEPH,CLINDAMYCIN,TETRACYCLINE	Other Enterobacteriaceae	0.980778	4
3RDGENCEPH,CLINDAMYCIN,TETRACYCLINE	Staphylococcus aureus (organism)	0.98986	4
3RDGENCEPH,CLINDAMYCIN,TETRACYCLINE	Streptococcus pneumoniae (organism)	0.995454	4
3RDGENCEPH,CLINDAMYCIN,VANCOMYCIN	Enterococcus faecalis (organism)	0.947433	4
3RDGENCEPH,CLINDAMYCIN,VANCOMYCIN	Enterococcus faecium (organism)	0.183758	0
3RDGENCEPH,CLINDAMYCIN,VANCOMYCIN	Escherichia coli (organism)	0.910215	4
3RDGENCEPH,CLINDAMYCIN,VANCOMYCIN	Genus Acinetobacter (organism)	0.16828	0
3RDGENCEPH,CLINDAMYCIN,VANCOMYCIN	Genus Bacteroides (organism)	0.73846	3
3RDGENCEPH,CLINDAMYCIN,VANCOMYCIN	Genus Haemophilus (organism)	0.975159	4
3RDGENCEPH,CLINDAMYCIN,VANCOMYCIN	Genus Klebsiella (organism)	0.823622	4
3RDGENCEPH,CLINDAMYCIN,VANCOMYCIN	Genus Legionella (organism)	0	0
3RDGENCEPH,CLINDAMYCIN,VANCOMYCIN	Genus Mycoplasma (organism)	0	0
3RDGENCEPH,CLINDAMYCIN,VANCOMYCIN	Genus Pseudomonas (organism)	0	0
3RDGENCEPH,CLINDAMYCIN,VANCOMYCIN	Genus Stenotrophomonas (organism)	0.0309735	0
3RDGENCEPH,CLINDAMYCIN,VANCOMYCIN	Other Enterobacteriaceae	0.860608	4
3RDGENCEPH,CLINDAMYCIN,VANCOMYCIN	Staphylococcus aureus (organism)	0.998558	4
3RDGENCEPH,CLINDAMYCIN,VANCOMYCIN	Streptococcus pneumoniae (organism)	0.999641	4
3RDGENCEPH,CLINDAMYCIN,VANCOMYCIN,ZOSYN	Enterococcus faecalis (organism)	0.995921	4
3RDGENCEPH,CLINDAMYCIN,VANCOMYCIN,ZOSYN	Enterococcus faecium (organism)	0.383492	1
3RDGENCEPH,CLINDAMYCIN,VANCOMYCIN,ZOSYN	Escherichia coli (organism)	0.993088	4
3RDGENCEPH,CLINDAMYCIN,VANCOMYCIN,ZOSYN	Genus Acinetobacter (organism)	0.500257	2
3RDGENCEPH,CLINDAMYCIN,VANCOMYCIN,ZOSYN	Genus Bacteroides (organism)	0.992311	4
3RDGENCEPH,CLINDAMYCIN,VANCOMYCIN,ZOSYN	Genus Haemophilus (organism)	0.998492	4
3RDGENCEPH,CLINDAMYCIN,VANCOMYCIN,ZOSYN	Genus Klebsiella (organism)	0.973438	4
3RDGENCEPH,CLINDAMYCIN,VANCOMYCIN,ZOSYN	Genus Legionella (organism)	0	0
3RDGENCEPH,CLINDAMYCIN,VANCOMYCIN,ZOSYN	Genus Mycoplasma (organism)	0	0
3RDGENCEPH,CLINDAMYCIN,VANCOMYCIN,ZOSYN	Genus Pseudomonas (organism)	0.822183	4
3RDGENCEPH,CLINDAMYCIN,VANCOMYCIN,ZOSYN	Genus Stenotrophomonas (organism)	0.124335	0
3RDGENCEPH,CLINDAMYCIN,VANCOMYCIN,ZOSYN	Other Enterobacteriaceae	0.979863	4
3RDGENCEPH,CLINDAMYCIN,VANCOMYCIN,ZOSYN	Staphylococcus aureus (organism)	0.999434	4
3RDGENCEPH,CLINDAMYCIN,VANCOMYCIN,ZOSYN	Streptococcus pneumoniae (organism)	0.999913	4
3RDGENCEPH,CLINDAMYCIN,ZOSYN	Enterococcus faecalis (organism)	0.922395	4
3RDGENCEPH,CLINDAMYCIN,ZOSYN	Enterococcus faecium (organism)	0.2447	1
3RDGENCEPH,CLINDAMYCIN,ZOSYN	Escherichia coli (organism)	0.993088	4
3RDGENCEPH,CLINDAMYCIN,ZOSYN	Genus Acinetobacter (organism)	0.500257	2
3RDGENCEPH,CLINDAMYCIN,ZOSYN	Genus Bacteroides (organism)	0.992311	4
3RDGENCEPH,CLINDAMYCIN,ZOSYN	Genus Haemophilus (organism)	0.998492	4
3RDGENCEPH,CLINDAMYCIN,ZOSYN	Genus Klebsiella (organism)	0.973438	4
3RDGENCEPH,CLINDAMYCIN,ZOSYN	Genus Legionella (organism)	0	0
3RDGENCEPH,CLINDAMYCIN,ZOSYN	Genus Mycoplasma (organism)	0	0
3RDGENCEPH,CLINDAMYCIN,ZOSYN	Genus Pseudomonas (organism)	0.822183	4
3RDGENCEPH,CLINDAMYCIN,ZOSYN	Genus Stenotrophomonas (organism)	0.124335	0
3RDGENCEPH,CLINDAMYCIN,ZOSYN	Other Enterobacteriaceae	0.979863	4
3RDGENCEPH,CLINDAMYCIN,ZOSYN	Staphylococcus aureus (organism)	0.924315	4
3RDGENCEPH,CLINDAMYCIN,ZOSYN	Streptococcus pneumoniae (organism)	0.995079	4
3RDGENCEPH,COLISTIN	Enterococcus faecalis (organism)	0	0
3RDGENCEPH,COLISTIN	Enterococcus faecium (organism)	0	0
3RDGENCEPH,COLISTIN	Escherichia coli (organism)	0.99938	4
3RDGENCEPH,COLISTIN	Genus Acinetobacter (organism)	0.961658	4
3RDGENCEPH,COLISTIN	Genus Bacteroides (organism)	0.325301	1
3RDGENCEPH,COLISTIN	Genus Haemophilus (organism)	1	4
3RDGENCEPH,COLISTIN	Genus Klebsiella (organism)	0.997848	4
3RDGENCEPH,COLISTIN	Genus Legionella (organism)	0	0
3RDGENCEPH,COLISTIN	Genus Mycoplasma (organism)	0	0
3RDGENCEPH,COLISTIN	Genus Pseudomonas (organism)	0.9944	4
3RDGENCEPH,COLISTIN	Genus Stenotrophomonas (organism)	0.959301	4
3RDGENCEPH,COLISTIN	Other Enterobacteriaceae	0.997073	4
3RDGENCEPH,COLISTIN	Staphylococcus aureus (organism)	0.468212	2
3RDGENCEPH,COLISTIN	Streptococcus pneumoniae (organism)	0.894067	4
3RDGENCEPH,COLISTIN,VANCOMYCIN	Enterococcus faecalis (organism)	0.947433	4
3RDGENCEPH,COLISTIN,VANCOMYCIN	Enterococcus faecium (organism)	0.183758	0
3RDGENCEPH,COLISTIN,VANCOMYCIN	Escherichia coli (organism)	0.99938	4
3RDGENCEPH,COLISTIN,VANCOMYCIN	Genus Acinetobacter (organism)	0.961658	4
3RDGENCEPH,COLISTIN,VANCOMYCIN	Genus Bacteroides (organism)	0.325301	1
3RDGENCEPH,COLISTIN,VANCOMYCIN	Genus Haemophilus (organism)	1	4
3RDGENCEPH,COLISTIN,VANCOMYCIN	Genus Klebsiella (organism)	0.997848	4
3RDGENCEPH,COLISTIN,VANCOMYCIN	Genus Legionella (organism)	0	0
3RDGENCEPH,COLISTIN,VANCOMYCIN	Genus Mycoplasma (organism)	0	0
3RDGENCEPH,COLISTIN,VANCOMYCIN	Genus Pseudomonas (organism)	0.9944	4
3RDGENCEPH,COLISTIN,VANCOMYCIN	Genus Stenotrophomonas (organism)	0.959301	4
3RDGENCEPH,COLISTIN,VANCOMYCIN	Other Enterobacteriaceae	0.997073	4
3RDGENCEPH,COLISTIN,VANCOMYCIN	Staphylococcus aureus (organism)	0.996025	4
3RDGENCEPH,COLISTIN,VANCOMYCIN	Streptococcus pneumoniae (organism)	0.998121	4
3RDGENCEPH,DAPTOMYCIN	Enterococcus faecalis (organism)	0.98637	4
3RDGENCEPH,DAPTOMYCIN	Enterococcus faecium (organism)	0.955638	4
3RDGENCEPH,DAPTOMYCIN	Escherichia coli (organism)	0.910215	4
3RDGENCEPH,DAPTOMYCIN	Genus Acinetobacter (organism)	0.16828	0
3RDGENCEPH,DAPTOMYCIN	Genus Bacteroides (organism)	0.325301	1
3RDGENCEPH,DAPTOMYCIN	Genus Haemophilus (organism)	0.975159	4
3RDGENCEPH,DAPTOMYCIN	Genus Klebsiella (organism)	0.823622	4
3RDGENCEPH,DAPTOMYCIN	Genus Legionella (organism)	0	0
3RDGENCEPH,DAPTOMYCIN	Genus Mycoplasma (organism)	0	0
3RDGENCEPH,DAPTOMYCIN	Genus Pseudomonas (organism)	0	0
3RDGENCEPH,DAPTOMYCIN	Genus Stenotrophomonas (organism)	0.0309735	0
3RDGENCEPH,DAPTOMYCIN	Other Enterobacteriaceae	0.860608	4
3RDGENCEPH,DAPTOMYCIN	Staphylococcus aureus (organism)	0.99086	4
3RDGENCEPH,DAPTOMYCIN	Streptococcus pneumoniae (organism)	0.894067	4
3RDGENCEPH,DAPTOMYCIN,MACROLIDE	Enterococcus faecalis (organism)	0.986643	4
3RDGENCEPH,DAPTOMYCIN,MACROLIDE	Enterococcus faecium (organism)	0.957563	4
3RDGENCEPH,DAPTOMYCIN,MACROLIDE	Escherichia coli (organism)	0.910215	4
3RDGENCEPH,DAPTOMYCIN,MACROLIDE	Genus Acinetobacter (organism)	0.16828	0
3RDGENCEPH,DAPTOMYCIN,MACROLIDE	Genus Bacteroides (organism)	0.368819	1
3RDGENCEPH,DAPTOMYCIN,MACROLIDE	Genus Haemophilus (organism)	0.997469	4
3RDGENCEPH,DAPTOMYCIN,MACROLIDE	Genus Klebsiella (organism)	0.823622	4
3RDGENCEPH,DAPTOMYCIN,MACROLIDE	Genus Legionella (organism)	1	4
3RDGENCEPH,DAPTOMYCIN,MACROLIDE	Genus Mycoplasma (organism)	1	4
3RDGENCEPH,DAPTOMYCIN,MACROLIDE	Genus Pseudomonas (organism)	0	0
3RDGENCEPH,DAPTOMYCIN,MACROLIDE	Genus Stenotrophomonas (organism)	0.0309735	0
3RDGENCEPH,DAPTOMYCIN,MACROLIDE	Other Enterobacteriaceae	0.860608	4
3RDGENCEPH,DAPTOMYCIN,MACROLIDE	Staphylococcus aureus (organism)	0.993765	4
3RDGENCEPH,DAPTOMYCIN,MACROLIDE	Streptococcus pneumoniae (organism)	0.957846	4
3RDGENCEPH,DAPTOMYCIN,METRONIDAZOLE,VANCOMYCIN	Enterococcus faecalis (organism)	0.999284	4
3RDGENCEPH,DAPTOMYCIN,METRONIDAZOLE,VANCOMYCIN	Enterococcus faecium (organism)	0.96379	4
3RDGENCEPH,DAPTOMYCIN,METRONIDAZOLE,VANCOMYCIN	Escherichia coli (organism)	0.910215	4
3RDGENCEPH,DAPTOMYCIN,METRONIDAZOLE,VANCOMYCIN	Genus Acinetobacter (organism)	0.16828	0
3RDGENCEPH,DAPTOMYCIN,METRONIDAZOLE,VANCOMYCIN	Genus Bacteroides (organism)	0.983935	4
3RDGENCEPH,DAPTOMYCIN,METRONIDAZOLE,VANCOMYCIN	Genus Haemophilus (organism)	0.975159	4
3RDGENCEPH,DAPTOMYCIN,METRONIDAZOLE,VANCOMYCIN	Genus Klebsiella (organism)	0.823622	4
3RDGENCEPH,DAPTOMYCIN,METRONIDAZOLE,VANCOMYCIN	Genus Legionella (organism)	0	0
3RDGENCEPH,DAPTOMYCIN,METRONIDAZOLE,VANCOMYCIN	Genus Mycoplasma (organism)	0	0
3RDGENCEPH,DAPTOMYCIN,METRONIDAZOLE,VANCOMYCIN	Genus Pseudomonas (organism)	0	0
3RDGENCEPH,DAPTOMYCIN,METRONIDAZOLE,VANCOMYCIN	Genus Stenotrophomonas (organism)	0.0309735	0
3RDGENCEPH,DAPTOMYCIN,METRONIDAZOLE,VANCOMYCIN	Other Enterobacteriaceae	0.860608	4
3RDGENCEPH,DAPTOMYCIN,METRONIDAZOLE,VANCOMYCIN	Staphylococcus aureus (organism)	0.999932	4
3RDGENCEPH,DAPTOMYCIN,METRONIDAZOLE,VANCOMYCIN	Streptococcus pneumoniae (organism)	0.998121	4
3RDGENCEPH,DAPTOMYCIN,PSACARBAPENEM,PSAFQ	Enterococcus faecalis (organism)	0.999254	4
3RDGENCEPH,DAPTOMYCIN,PSACARBAPENEM,PSAFQ	Enterococcus faecium (organism)	0.962946	4
3RDGENCEPH,DAPTOMYCIN,PSACARBAPENEM,PSAFQ	Escherichia coli (organism)	0.999564	4
3RDGENCEPH,DAPTOMYCIN,PSACARBAPENEM,PSAFQ	Genus Acinetobacter (organism)	0.823774	4
3RDGENCEPH,DAPTOMYCIN,PSACARBAPENEM,PSAFQ	Genus Bacteroides (organism)	0.991735	4
3RDGENCEPH,DAPTOMYCIN,PSACARBAPENEM,PSAFQ	Genus Haemophilus (organism)	1	4
3RDGENCEPH,DAPTOMYCIN,PSACARBAPENEM,PSAFQ	Genus Klebsiella (organism)	0.998652	4
3RDGENCEPH,DAPTOMYCIN,PSACARBAPENEM,PSAFQ	Genus Legionella (organism)	1	4
3RDGENCEPH,DAPTOMYCIN,PSACARBAPENEM,PSAFQ	Genus Mycoplasma (organism)	1	4
3RDGENCEPH,DAPTOMYCIN,PSACARBAPENEM,PSAFQ	Genus Pseudomonas (organism)	0.918752	4
3RDGENCEPH,DAPTOMYCIN,PSACARBAPENEM,PSAFQ	Genus Stenotrophomonas (organism)	0.749823	3
3RDGENCEPH,DAPTOMYCIN,PSACARBAPENEM,PSAFQ	Other Enterobacteriaceae	0.998477	4
3RDGENCEPH,DAPTOMYCIN,PSACARBAPENEM,PSAFQ	Staphylococcus aureus (organism)	0.997557	4
3RDGENCEPH,DAPTOMYCIN,PSACARBAPENEM,PSAFQ	Streptococcus pneumoniae (organism)	0.999031	4
3RDGENCEPH,DAPTOMYCIN,VANCOMYCIN	Enterococcus faecalis (organism)	0.999284	4
3RDGENCEPH,DAPTOMYCIN,VANCOMYCIN	Enterococcus faecium (organism)	0.96379	4
3RDGENCEPH,DAPTOMYCIN,VANCOMYCIN	Escherichia coli (organism)	0.910215	4
3RDGENCEPH,DAPTOMYCIN,VANCOMYCIN	Genus Acinetobacter (organism)	0.16828	0
3RDGENCEPH,DAPTOMYCIN,VANCOMYCIN	Genus Bacteroides (organism)	0.325301	1
3RDGENCEPH,DAPTOMYCIN,VANCOMYCIN	Genus Haemophilus (organism)	0.975159	4
3RDGENCEPH,DAPTOMYCIN,VANCOMYCIN	Genus Klebsiella (organism)	0.823622	4
3RDGENCEPH,DAPTOMYCIN,VANCOMYCIN	Genus Legionella (organism)	0	0
3RDGENCEPH,DAPTOMYCIN,VANCOMYCIN	Genus Mycoplasma (organism)	0	0
3RDGENCEPH,DAPTOMYCIN,VANCOMYCIN	Genus Pseudomonas (organism)	0	0
3RDGENCEPH,DAPTOMYCIN,VANCOMYCIN	Genus Stenotrophomonas (organism)	0.0309735	0
3RDGENCEPH,DAPTOMYCIN,VANCOMYCIN	Other Enterobacteriaceae	0.860608	4
3RDGENCEPH,DAPTOMYCIN,VANCOMYCIN	Staphylococcus aureus (organism)	0.999932	4
3RDGENCEPH,DAPTOMYCIN,VANCOMYCIN	Streptococcus pneumoniae (organism)	0.998121	4
3RDGENCEPH,ERTAPENEM	Enterococcus faecalis (organism)	0.023743	0
3RDGENCEPH,ERTAPENEM	Enterococcus faecium (organism)	0.0329218	0
3RDGENCEPH,ERTAPENEM	Escherichia coli (organism)	0.999457	4
3RDGENCEPH,ERTAPENEM	Genus Acinetobacter (organism)	0.284241	1
3RDGENCEPH,ERTAPENEM	Genus Bacteroides (organism)	1	4
3RDGENCEPH,ERTAPENEM	Genus Haemophilus (organism)	1	4
3RDGENCEPH,ERTAPENEM	Genus Klebsiella (organism)	0.987584	4
3RDGENCEPH,ERTAPENEM	Genus Legionella (organism)	0	0
3RDGENCEPH,ERTAPENEM	Genus Mycoplasma (organism)	0	0
3RDGENCEPH,ERTAPENEM	Genus Pseudomonas (organism)	0.2493	1
3RDGENCEPH,ERTAPENEM	Genus Stenotrophomonas (organism)	0.049257	0
3RDGENCEPH,ERTAPENEM	Other Enterobacteriaceae	0.997003	4
3RDGENCEPH,ERTAPENEM	Staphylococcus aureus (organism)	0.686993	3
3RDGENCEPH,ERTAPENEM	Streptococcus pneumoniae (organism)	0.999184	4
3RDGENCEPH,ERTAPENEM,MACROLIDE	Enterococcus faecalis (organism)	0.0432681	0
3RDGENCEPH,ERTAPENEM,MACROLIDE	Enterococcus faecium (organism)	0.074893	0
3RDGENCEPH,ERTAPENEM,MACROLIDE	Escherichia coli (organism)	0.999457	4
3RDGENCEPH,ERTAPENEM,MACROLIDE	Genus Acinetobacter (organism)	0.284241	1
3RDGENCEPH,ERTAPENEM,MACROLIDE	Genus Bacteroides (organism)	1	4
3RDGENCEPH,ERTAPENEM,MACROLIDE	Genus Haemophilus (organism)	1	4
3RDGENCEPH,ERTAPENEM,MACROLIDE	Genus Klebsiella (organism)	0.987584	4
3RDGENCEPH,ERTAPENEM,MACROLIDE	Genus Legionella (organism)	1	4
3RDGENCEPH,ERTAPENEM,MACROLIDE	Genus Mycoplasma (organism)	1	4
3RDGENCEPH,ERTAPENEM,MACROLIDE	Genus Pseudomonas (organism)	0.2493	1
[truncated: 20,556 more rows]
